# Supplementary material for: Fu brick tea alleviates high fat induced non-alcoholic fatty liver disease by remodeling the gut microbiota and liver metabolism
Source: Front Nutr. 2022 Dec 22;9:1062323. doi: 10.3389/fnut.2022.1062323 (PMC9815510; doi:10.3389/fnut.2022.1062323)
Supplement: Supplementary Table 1 — Differential metabolites between each group. [file Table_1.XLSX]

## Sheet: Model_Control
ID	m/z	Retention time (min)	Ion mode	Metabolites	Compound ID	Super Class	Class	Sub Class	level	kegg	Score	Fragmentation Score	Adducts	Formula	Mass Error (ppm)	VIP	P-value	adj.P-value	log2(FC)	FC	average(Model)	average(Control)	Model1	Model2	Model3	Model4	Model5	Model6	Model7	Model8	Control1	Control2	Control3	Control4	Control5	Control6	Control7	Control8
11.72_521.3484n	522.356	11.7152	pos	LysoPC(18:1(11Z))	HMDB0010385	Lipids and lipid-like molecules	Glycerophospholipids	Glycerophosphocholines	**	C04230	58.7	95.5	M+H, M+K, M+Na	C26H52NO7P	0.504215	26.2503	2.11155e-05	0.000266338	0.78088	1.71818	6.63515e+07	3.86173e+07	8.94093e+07	6.00361e+07	6.84966e+07	6.66125e+07	5.38965e+07	6.76668e+07	6.11695e+07	6.35248e+07	4.66671e+07	4.41023e+07	3.76809e+07	4.37165e+07	3.7274e+07	4.21305e+07	2.85833e+07	2.87842e+07
11.11_543.3326n	544.34	11.1128	pos	LysoPC(20:4(5Z,8Z,11Z,14Z))	HMDB0010395	Lipids and lipid-like molecules	Glycerophospholipids	Glycerophosphocholines	**	C04230	57.7	90.4	M+H, M+K	C28H50NO7P	0.131821	19.0255	9.2018e-08	4.72001e-06	-1.12874	0.457316	1.11247e+07	2.43261e+07	1.34664e+07	1.17159e+07	1.03922e+07	9.60966e+06	1.24622e+07	9.56196e+06	9.9452e+06	1.18445e+07	2.46833e+07	2.39971e+07	2.02968e+07	2.6218e+07	3.12251e+07	2.08551e+07	2.26696e+07	2.46641e+07
11.08_519.3328n	520.34	11.0844	pos	PC(18:2(9Z,12Z)/0:0)	LMGP01050035	Lipids and lipid-like molecules	Glycerophospholipids	Glycerophosphocholines	*		57.9	92.4	M+H, M+K, M+Na	C26H50NO7P	0.581483	18.9072	1.7288e-07	7.56494e-06	-1.07714	0.473969	1.18599e+07	2.50226e+07	1.42492e+07	1.29297e+07	1.22913e+07	1.20667e+07	9.89305e+06	1.1143e+07	1.12732e+07	1.10336e+07	3.02016e+07	2.66772e+07	2.37423e+07	2.96891e+07	2.52973e+07	2.27438e+07	1.97437e+07	2.2086e+07
11.66_479.3008n	480.309	11.6578	pos	LysoPE(18:1(11Z)/0:0)	HMDB0011505	Lipids and lipid-like molecules	Glycerophospholipids	Glycerophosphoethanolamines	***		58.6	95.2	M+H-H2O, M+H	C23H46NO7P	-0.847732	15.4478	2.43644e-08	1.6914e-06	1.01656	2.02309	1.7252e+07	8.52754e+06	2.01353e+07	1.36901e+07	1.72228e+07	1.74058e+07	1.83257e+07	1.91549e+07	1.54109e+07	1.66702e+07	9.82445e+06	8.19277e+06	7.06167e+06	8.24129e+06	9.4056e+06	8.65026e+06	8.55629e+06	8.28802e+06
11.10_568.3397m/z	568.34	11.0986	pos	LysoPC(22:6(4Z,7Z,10Z,13Z,16Z,19Z))	HMDB0010404	Lipids and lipid-like molecules	Glycerophospholipids	Glycerophosphocholines	**	C04230	58.2	92	M+H	C30H50NO7P	-0.0943659	14.4284	1.27951e-05	0.000183728	-0.653584	0.635699	1.43127e+07	2.25149e+07	1.94727e+07	1.41823e+07	1.47466e+07	1.29887e+07	1.35706e+07	1.39359e+07	1.03533e+07	1.52512e+07	2.62947e+07	2.34063e+07	2.08012e+07	2.4092e+07	2.39026e+07	2.19178e+07	1.82925e+07	2.14118e+07
11.23_519.3328n	520.34	11.2266	pos	2-linoleoyl-sn-glycero-3-phosphocholine	HMDB0062711	Lipids and lipid-like molecules	Glycerophospholipids	Glycerophosphocholines	*		55.9	85.3	M+H, M+K, M+Na	C26H50NO7P	0.610495	12.2308	1.37537e-05	0.000194468	-0.603508	0.658152	1.14437e+07	1.73876e+07	1.42295e+07	9.45152e+06	1.10912e+07	1.13329e+07	8.99792e+06	1.2652e+07	1.21716e+07	1.16228e+07	1.71303e+07	1.73189e+07	1.4634e+07	1.87109e+07	2.01681e+07	1.84488e+07	1.45622e+07	1.81275e+07
11.72_566.3468m/z	566.347	11.7188	neg	LysoPC(18:1(9Z))	HMDB0002815	Lipids and lipid-like molecules	Glycerophospholipids	Glycerophosphocholines	*		54.9	76.6	M+FA-H	C26H52NO7P	0.956468	10.4109	5.99712e-07	1.94286e-05	0.839526	1.78946	9.33438e+06	5.2163e+06	1.08676e+07	7.46887e+06	9.97188e+06	9.56562e+06	8.01496e+06	1.02375e+07	8.8469e+06	9.7016e+06	5.60614e+06	5.6094e+06	5.14179e+06	5.94701e+06	5.42808e+06	5.78409e+06	4.13971e+06	4.07422e+06
0.70_439.0864m/z	439.086	0.696167	neg	9-Hydroxy-4-methoxypsoralen 9-glucoside	HMDB0039047	Phenylpropanoids and polyketides	Coumarins and derivatives	Coumarin glycosides			40.8	15.1	M+FA-H	C18H18O10	-4.6598	10.0404	2.13577e-05	0.000268659	-0.820455	0.566263	5.23273e+06	9.24081e+06	7.32671e+06	6.36736e+06	7.05107e+06	3.94858e+06	2.71542e+06	6.15112e+06	4.75221e+06	3.54941e+06	9.89383e+06	9.21104e+06	9.81684e+06	8.66083e+06	8.87357e+06	8.44438e+06	9.79896e+06	9.22702e+06
11.67_479.3016n	478.294	11.6706	neg	PE(18:1(9Z)/0:0)	40778	Lipids and lipid-like molecules	Glycerophospholipids	Glycerophosphoethanolamines			58.4	94.1	M-H, 2M-H	C23H46NO7P	0.776704	9.66202	1.33113e-07	6.36806e-06	1.04589	2.06465	6.73939e+06	3.26419e+06	7.38828e+06	4.90831e+06	7.0999e+06	7.13508e+06	7.45794e+06	7.69365e+06	5.88422e+06	6.34774e+06	3.53315e+06	3.05031e+06	2.78154e+06	3.03878e+06	3.8796e+06	3.23148e+06	3.35546e+06	3.24319e+06
11.44_453.2857n	454.293	11.442	pos	PE(16:0/0:0)	40776	Lipids and lipid-like molecules	Glycerophospholipids	Glycerophosphoethanolamines	*		59.4	98.5	M+H-H2O, M+H	C21H44NO7P	0.325313	8.91045	0.00212408	0.00925953	0.42994	1.34718	1.46845e+07	1.09002e+07	1.70476e+07	1.31629e+07	1.22848e+07	1.57894e+07	1.7637e+07	1.69997e+07	1.19551e+07	1.25993e+07	1.3351e+07	1.04854e+07	9.7235e+06	1.08425e+07	9.88078e+06	1.1599e+07	8.80815e+06	1.25109e+07
11.10_564.3311m/z	564.331	11.1036	neg	PC(18:2(2E,4E)/0:0)	LMGP01050034	Lipids and lipid-like molecules	Glycerophospholipids	Glycerophosphocholines			55.5	79.2	M+FA-H	C26H50NO7P	0.859194	8.72796	4.32078e-10	1.04984e-07	-1.05434	0.481516	2.5161e+06	5.22537e+06	2.80801e+06	2.34536e+06	2.5905e+06	2.5459e+06	2.14329e+06	2.54623e+06	2.60169e+06	2.54782e+06	5.31628e+06	5.4765e+06	4.94089e+06	6.1185e+06	5.43006e+06	5.06571e+06	4.71917e+06	4.73581e+06
1.09_537.1690m/z	537.169	1.08737	pos	Conivaptan	85439	Benzenoids	Benzene and substituted derivatives	Anilides			37.6	0	M+K	C32H26N4O2	0.550949	8.38682	2.1004e-08	1.53118e-06	-0.913221	0.530998	2.86937e+06	5.40373e+06	3.07998e+06	2.50597e+06	3.07589e+06	3.02671e+06	1.98535e+06	3.14139e+06	2.86544e+06	3.27424e+06	4.77272e+06	5.00046e+06	5.08263e+06	5.48503e+06	6.19965e+06	5.27818e+06	5.51845e+06	5.89276e+06
11.08_502.2930m/z	502.293	11.0844	pos	PE(0:0/20:4(8Z,11Z,14Z,17Z))	LMGP02050052	Lipids and lipid-like molecules	Glycerophospholipids	Glycerophosphoethanolamines	*		56.7	85.4	M+H	C25H44NO7P	0.340511	8.13175	8.41209e-06	0.000134375	-0.532321	0.691441	5.68713e+06	8.22504e+06	6.28488e+06	6.11646e+06	5.82775e+06	6.48181e+06	5.25476e+06	5.22056e+06	4.62338e+06	5.68748e+06	9.89715e+06	8.04686e+06	7.82267e+06	8.82415e+06	8.5089e+06	7.25833e+06	7.43051e+06	8.01177e+06
1.10_268.0808n	267.074	1.10127	neg	Inosine	84	Nucleosides, nucleotides, and analogues	Purine nucleosides	Unclassified	**	C00294	55.2	77.9	M-H, M+FA-H, 2M-H	C10H12N4O5	0.0446591	8.10952	1.55159e-06	3.94125e-05	-0.604522	0.657689	4.85652e+06	7.38421e+06	5.47997e+06	4.21647e+06	5.27826e+06	4.91559e+06	3.66597e+06	5.8912e+06	4.56849e+06	4.83619e+06	7.29665e+06	7.89094e+06	7.006e+06	6.42661e+06	8.20316e+06	7.50574e+06	7.64687e+06	7.09776e+06
11.12_588.3313m/z	588.331	11.1183	neg	PC(0:0/20:4(5Z,8Z,11Z,14Z))	LMGP01050121	Lipids and lipid-like molecules	Glycerophospholipids	Glycerophosphocholines	*		55.7	80.1	M+FA-H	C28H50NO7P	1.10746	7.97658	2.28216e-07	9.40325e-06	-1.09026	0.469676	2.07933e+06	4.42716e+06	2.3782e+06	1.99411e+06	1.93328e+06	1.84055e+06	2.48551e+06	1.77851e+06	1.93599e+06	2.28851e+06	4.01713e+06	4.1115e+06	3.68917e+06	4.70226e+06	5.73371e+06	3.82896e+06	4.60699e+06	4.72761e+06
0.70_539.1386m/z	539.139	0.696167	neg	7,8,4'-Trihydroxy-3',5'-dimethoxyflavanone 4'-O-glucoside	LMPK12140098	Unclassified	Unclassified	Unclassified			38.6	6.86	M+FA-H	C23H26O12	-4.19872	7.86831	1.61154e-06	4.04331e-05	-1.54932	0.341672	1.23358e+06	3.61043e+06	1.75082e+06	1.96085e+06	1.53746e+06	417195	826836	1.26736e+06	707190	1.40095e+06	3.94887e+06	4.09312e+06	4.27908e+06	3.72164e+06	3.67529e+06	3.92729e+06	2.91873e+06	2.31941e+06
11.93_509.3486n	510.356	11.9321	pos	LysoPC(17:0)	HMDB0012108	Lipids and lipid-like molecules	Glycerophospholipids	Glycerophosphocholines	**	C04230	54.3	74.4	M+H, M+K, M+Na, M+H-H2O	C25H52NO7P	0.829735	7.54804	0.0107673	0.0351537	0.163669	1.12013	2.92906e+07	2.61493e+07	2.94073e+07	3.4737e+07	2.75497e+07	2.7953e+07	2.73783e+07	2.74859e+07	3.03649e+07	2.94488e+07	2.36717e+07	2.84988e+07	2.55096e+07	2.7837e+07	2.55351e+07	2.79423e+07	2.45283e+07	2.56712e+07
14.51_830.5678m/z	830.568	14.5061	pos	PS(O-16:0/21:0)	LMGP03020014	Lipids and lipid-like molecules	Glycerophospholipids	Glycerophosphoserines			56.1	91.4	M+K	C43H86NO9P	0.768628	7.50285	0.00579693	0.0208586	0.858259	1.81285	6.37397e+06	3.516e+06	7.49211e+06	8.48268e+06	6.50253e+06	3.87003e+06	5.38879e+06	6.50749e+06	7.26119e+06	5.48697e+06	59676.7	5.51216e+06	5.48377e+06	1.49912e+06	5.10025e+06	4.12716e+06	2.24189e+06	4.10395e+06
0.75_307.0838n	306.077	0.75235	neg	Glutathionate(1-)	HMDB0062697	Organic acids and derivatives	Carboxylic acids and derivatives	Amino acids, peptides, and analogues			47	37.6	M-H, 2M-H	C10H17N3O6S	0.00028127	6.98728	0.0107353	0.0350865	-0.394206	0.760908	9.04212e+06	1.18833e+07	1.05129e+07	9.51894e+06	9.17269e+06	9.38708e+06	1.13193e+07	6.61662e+06	6.88786e+06	8.9215e+06	1.31532e+07	1.34063e+07	1.37096e+07	1.41095e+07	1.09293e+07	1.20184e+07	1.00329e+07	7.70748e+06
11.45_453.2859n	452.279	11.4509	neg	1-(2-methoxy-13-methyl-6Z-tetradecenyl)-sn-glycero-3-phosphoethanolamine	LMGP02060010	Lipids and lipid-like molecules	Glycerophospholipids	Glycerophosphoethanolamines			47.9	41.7	M-H, 2M-H	C21H44NO7P	0.89957	6.97027	0.000209887	0.00142597	0.567544	1.482	6.32378e+06	4.26706e+06	6.5927e+06	5.26741e+06	5.45013e+06	8.13702e+06	7.48508e+06	6.95145e+06	5.35356e+06	5.35288e+06	4.99671e+06	4.09004e+06	4.30453e+06	4.18288e+06	4.23634e+06	4.31422e+06	3.84024e+06	4.17155e+06
13.62_269.2263m/z	269.226	13.6182	pos	anhydroretinol	HMDB0062447	Lipids and lipid-like molecules	Prenol lipids	Sesquiterpenoids			55.3	79.2	M+H	C20H28	-0.142325	6.70946	4.00148e-07	1.40478e-05	-1.79654	0.287864	704233	2.44641e+06	588631	524756	559547	577085	1.47828e+06	589859	757805	557894	1.97197e+06	3.08063e+06	2.58072e+06	2.28846e+06	2.18516e+06	1.83575e+06	2.6472e+06	2.98136e+06
0.71_565.0479m/z	565.048	0.71025	neg	UDP-D-galactose	3599	Nucleosides, nucleotides, and analogues	Pyrimidine nucleotides	Pyrimidine nucleotide sugars	**	C00052	57.8	93.1	M-H	C15H24N2O17P2	0.263192	6.62157	4.78974e-05	0.000479732	4.04745	16.5349	1.90868e+06	115433	958928	1.53888e+06	1.77766e+06	2.12974e+06	3.84122e+06	1.9103e+06	1.41943e+06	1.69332e+06	0.000958683	15597.8	12182.8	22870.4	20249.2	32529.1	548063	271975
11.38_545.3483n	546.356	11.3834	pos	LysoPC(20:3(5Z,8Z,11Z))	HMDB0010393	Lipids and lipid-like molecules	Glycerophospholipids	Glycerophosphocholines	*		56.3	83.9	M+H, M+K	C28H52NO7P	0.257025	6.53927	0.00890154	0.0300285	0.453591	1.36944	8.44497e+06	6.16671e+06	1.0731e+07	8.26378e+06	6.53948e+06	8.00676e+06	8.23362e+06	8.54769e+06	8.36522e+06	8.87224e+06	7.53076e+06	7.54638e+06	5.84793e+06	8.5308e+06	5.75402e+06	6.66601e+06	4.20775e+06	3.25005e+06
11.11_1111.6716m/z	1111.67	11.1128	pos	alpha-D-galactosyl undecaprenyl diphosphate	LMPR03030010	Lipids and lipid-like molecules	Prenol lipids	Polyprenols		C04507	41.5	17.6	M+Na	C61H102O12P2	-2.07589	6.52122	4.75373e-08	2.85008e-06	-2.07392	0.237513	479700	2.01968e+06	771549	451000	532668	388857	562718	384904	221417	524484	2.12045e+06	2.06374e+06	1.64008e+06	2.29578e+06	2.74649e+06	1.61547e+06	1.73851e+06	1.93695e+06
1.03_137.0458m/z	137.046	1.03175	pos	Allopurinol	HMDB0014581	Organoheterocyclic compounds	Pyrazolopyrimidines	Pyrazolo[3,4-d]pyrimidines			42.8	19.8	M+H	C5H4N4O	0.359931	6.47555	6.32508e-07	2.03483e-05	-0.487921	0.713052	3.94679e+06	5.53506e+06	4.06089e+06	3.82722e+06	3.79894e+06	3.86919e+06	3.94148e+06	3.98699e+06	4.08367e+06	4.00591e+06	4.82887e+06	5.40431e+06	5.51555e+06	6.02176e+06	6.30031e+06	5.77849e+06	4.85884e+06	5.57236e+06
11.09_501.2860n	500.279	11.0889	neg	PE(0:0/20:4(5Z,8Z,11Z,14Z))	LMGP02050051	Lipids and lipid-like molecules	Glycerophospholipids	Glycerophosphoethanolamines	*		51.2	58.4	M-H, 2M-H	C25H44NO7P	0.995099	6.36428	7.38223e-06	0.000121066	-0.430361	0.742076	4.51295e+06	6.08152e+06	5.1122e+06	4.09256e+06	4.34478e+06	4.85037e+06	4.409e+06	4.75072e+06	3.97e+06	4.57396e+06	6.0837e+06	5.6943e+06	5.64634e+06	6.07693e+06	6.93084e+06	5.44357e+06	6.07317e+06	6.70328e+06
1.03_123.0555m/z	123.055	1.03175	pos	Niacinamide	HMDB0001406	Organoheterocyclic compounds	Pyridines and derivatives	Pyridinecarboxylic acids and derivatives	***	C00153	51.7	67.1	M+H	C6H6N2O	1.68392	6.16199	1.37998e-07	6.46768e-06	-0.464619	0.724663	3.7655e+06	5.19621e+06	4.15591e+06	3.66655e+06	3.63316e+06	3.86116e+06	4.04274e+06	3.71977e+06	3.22379e+06	3.82088e+06	5.29345e+06	5.24542e+06	5.36463e+06	5.29839e+06	5.34151e+06	5.54902e+06	4.59422e+06	4.883e+06
11.54_1017.6872m/z	1017.69	11.542	pos	Dodecaprenyl diphosphate	HMDB0012217	Lipids and lipid-like molecules	Prenol lipids	Polyprenols	*		37.5	1.93	M+Na	C60H100O7P2	3.5484	5.8305	0.00111426	0.00548498	0.814684	1.75891	3.68459e+06	2.09481e+06	5.56885e+06	3.20165e+06	3.825e+06	3.99835e+06	2.7353e+06	4.01447e+06	2.88673e+06	3.24635e+06	2.87248e+06	2.46855e+06	2.29408e+06	2.62006e+06	1.8359e+06	2.25699e+06	1.15569e+06	1.25474e+06
0.68_129.0428n	147.076	0.678417	pos	(R)-(+)-2-Pyrrolidone-5-carboxylic acid	63632	Unclassified	Unclassified	Unclassified			57.5	92	M+H, M+NH4	C5H7NO3	1.26405	5.82076	0.00190434	0.00849	0.672959	1.59434	4.22245e+06	2.6484e+06	4.39183e+06	5.2415e+06	2.79198e+06	4.60625e+06	3.7298e+06	3.85512e+06	3.91207e+06	5.25109e+06	2.02372e+06	3.41004e+06	3.04951e+06	3.37354e+06	1.60513e+06	3.71402e+06	2.15902e+06	1.85224e+06
11.10_612.3313m/z	612.331	11.1036	neg	OKOOA-PE	LMGP20020044	Lipids and lipid-like molecules	Glycerophospholipids	Oxidized glycerophospholipids			39.5	0.184	M-H2O-H	C31H54NO10P	0.989487	5.81838	1.03879e-06	2.9694e-05	-0.589104	0.664756	2.5346e+06	3.81283e+06	3.18644e+06	2.31195e+06	2.5292e+06	2.36982e+06	2.57541e+06	2.52215e+06	1.92188e+06	2.85995e+06	3.91783e+06	3.79902e+06	3.5747e+06	4.0644e+06	4.16929e+06	3.71715e+06	3.48073e+06	3.77948e+06
10.94_493.3170n	494.324	10.9444	pos	LysoPC(16:1(9Z)/0:0)	HMDB0010383	Lipids and lipid-like molecules	Glycerophospholipids	Glycerophosphocholines	**	C04230	58.1	93.6	M+H, M+K, M+Na	C24H48NO7P	0.420004	5.65269	0.00843938	0.0286895	0.412096	1.33062	7.05141e+06	5.29935e+06	7.95992e+06	5.60088e+06	6.69838e+06	7.64149e+06	5.77231e+06	8.02622e+06	6.69136e+06	8.02072e+06	7.37277e+06	5.8661e+06	4.71977e+06	6.28025e+06	3.90697e+06	6.03986e+06	4.18037e+06	4.02872e+06
11.20_501.2858n	502.293	11.1983	pos	LysoPE(20:4(8Z,11Z,14Z,17Z)/0:0)	HMDB0011518	Lipids and lipid-like molecules	Glycerophospholipids	Glycerophosphoethanolamines	*		55.4	79	M+H, M+Na, M+H-H2O	C25H44NO7P	0.444164	5.57192	0.00326665	0.0131003	-0.451975	0.731041	4.24367e+06	5.80497e+06	5.13339e+06	3.66053e+06	3.61801e+06	3.91819e+06	3.75086e+06	5.19892e+06	4.29435e+06	4.37514e+06	4.407e+06	5.22598e+06	4.78505e+06	5.61497e+06	7.31711e+06	6.10021e+06	5.65831e+06	7.33113e+06
0.70_215.0321m/z	215.032	0.696167	neg	2-C-Methyl-D-erythritol 4-phosphate	64013	Unclassified	Unclassified	Unclassified			39	0	M-H	C5H13O7P	-2.36545	5.55338	1.75993e-05	0.000231803	-0.421862	0.746461	3.5939e+06	4.81458e+06	3.82618e+06	3.61418e+06	4.39144e+06	3.24493e+06	3.23184e+06	3.76292e+06	3.2351e+06	3.44458e+06	4.70092e+06	4.9092e+06	5.17159e+06	5.21827e+06	4.81108e+06	5.10459e+06	4.38157e+06	4.21944e+06
11.31_546.2829m/z	546.283	11.3123	pos	PS(18:1(9Z)/0:0)	LMGP03050001	Lipids and lipid-like molecules	Glycerophospholipids	Glycerophosphoserines			46.6	40.9	M+Na	C24H46NO9P	4.99328	5.52936	5.59543e-06	0.000100121	-0.84998	0.554792	1.47226e+06	2.65372e+06	1.36035e+06	1.46279e+06	1.32949e+06	1.59269e+06	1.03828e+06	1.36289e+06	1.89132e+06	1.74029e+06	2.22906e+06	2.58879e+06	2.45851e+06	2.85942e+06	3.30833e+06	2.4278e+06	2.27716e+06	3.08067e+06
11.50_540.3311m/z	540.331	11.4974	neg	PC(16:0/0:0)[rac]	LMGP01050113	Lipids and lipid-like molecules	Glycerophospholipids	Glycerophosphocholines			54.5	75.3	M+FA-H	C24H50NO7P	0.908473	5.46188	0.00546318	0.0198589	0.143032	1.10422	1.63659e+07	1.48212e+07	1.8348e+07	1.52271e+07	1.53898e+07	1.70017e+07	1.46323e+07	1.72056e+07	1.6227e+07	1.68956e+07	1.51093e+07	1.50902e+07	1.39388e+07	1.43762e+07	1.52561e+07	1.48971e+07	1.44722e+07	1.54294e+07
11.79_620.2963n	621.304	11.7867	pos	1-Arachidonoylglycerophosphoinositol	HMDB0061690	Lipids and lipid-like molecules	Glycerophospholipids	Glycerophosphoinositols	***		51.9	65	M+H-H2O, M+H, M+NH4, M+Na	C29H49O12P	0.144496	5.35176	4.53129e-06	8.57323e-05	-0.523586	0.695641	2.57818e+06	3.70619e+06	3.28724e+06	2.6664e+06	2.44473e+06	2.5466e+06	2.71207e+06	2.21886e+06	2.38679e+06	2.36275e+06	3.81684e+06	3.58246e+06	3.20409e+06	3.50134e+06	3.86429e+06	3.61571e+06	3.88135e+06	4.18347e+06
0.76_137.0459m/z	137.046	0.761633	pos	Ethyl propyl disulfide	HMDB0033053	Organosulfur compounds	Organic disulfides	Dialkyldisulfides			36.4	0	M+H	C5H12S2	4.03061	5.21757	4.74338e-05	0.00047735	-0.417886	0.748521	3.33832e+06	4.4599e+06	3.42874e+06	3.1927e+06	3.15234e+06	3.22343e+06	3.5231e+06	3.47985e+06	3.53517e+06	3.17128e+06	3.69998e+06	4.23671e+06	4.65002e+06	4.99758e+06	5.14749e+06	4.23088e+06	3.90546e+06	4.81106e+06
0.76_575.1646n	576.172	0.761633	pos	Cartormin	HMDB0035209	Phenylpropanoids and polyketides	Cinnamic acids and derivatives	Hydroxycinnamic acids and derivatives			38.3	0.584	M+H, M+NH4	C27H29NO13	1.2282	5.16163	2.09835e-05	0.000265398	-0.820846	0.56611	1.40737e+06	2.48604e+06	1.92323e+06	1.40397e+06	1.40807e+06	1.47985e+06	960152	1.3678e+06	1.21534e+06	1.50057e+06	2.65039e+06	2.8595e+06	2.67651e+06	3.07373e+06	2.35491e+06	2.21361e+06	2.24136e+06	1.81833e+06
0.68_246.0907m/z	246.091	0.678417	pos	Asparaginyl-Methionine	HMDB0028737	Organic acids and derivatives	Carboxylic acids and derivatives	Amino acids, peptides, and analogues			49.2	51.9	M+H-H2O	C9H17N3O4S	-0.0960148	5.11358	5.67487e-10	1.23117e-07	-3.36669	0.0969453	100173	1.0333e+06	82198.2	104343	97986.3	100354	51328.7	127375	105896	131908	807908	953355	951046	1.35724e+06	1.08259e+06	1.20921e+06	936964	968082
0.69_666.2217n	649.218	0.69225	pos	Stachyose	6951	Organic oxygen compounds	Organooxygen compounds	Carbohydrates and carbohydrate conjugates	**	C01613	36.5	0	M+H-H2O, M+H, M+NH4	C24H42O21	-0.194331	5.02554	1.68691e-05	0.000225728	-2.44328	0.183866	229919	1.25047e+06	322435	528564	218984	4589.63	58420.3	211626	72265.1	422468	1.4268e+06	1.58415e+06	1.50882e+06	1.46385e+06	1.29802e+06	1.4779e+06	834854	409388
11.88_619.2896m/z	619.29	11.878	neg	PKHdiA-PG	LMGP20060012	Lipids and lipid-like molecules	Glycerophospholipids	Oxidized glycerophospholipids			39.9	3.1	M-H2O-H	C29H51O13P	1.16942	4.91266	0.000828009	0.00428011	-0.323526	0.799114	4.43263e+06	5.54693e+06	5.01547e+06	3.95923e+06	4.41338e+06	4.55581e+06	4.89636e+06	4.17196e+06	4.11727e+06	4.33156e+06	4.91475e+06	4.97173e+06	4.81899e+06	5.49182e+06	6.13203e+06	5.44968e+06	6.01871e+06	6.57773e+06
0.73_230.0958m/z	230.096	0.73385	pos	Ergothioneine	53	Organic acids and derivatives	Carboxylic acids and derivatives	Amino acids, peptides, and analogues	**	C05570	57.6	93.8	M+H	C9H15N3O2S	0.020017	4.91078	1.26514e-08	1.10199e-06	-4.24523	0.0527301	48399.1	917864	62115.4	47281.9	45359.2	67084.8	23329.5	47799.5	48540.4	45681.9	1.03629e+06	987307	776113	1.33012e+06	955202	845112	675014	737754
0.75_176.0311n	175.024	0.75235	neg	Ascorbic acid	HMDB0000044	Organoheterocyclic compounds	Dihydrofurans	Furanones	***	C01041	43.1	23.5	M-H, 2M-H	C6H8O6	-5.81017	4.89278	9.51078e-06	0.000148083	0.797975	1.73866	2.26254e+06	1.30131e+06	2.46628e+06	2.72625e+06	2.13535e+06	2.20624e+06	2.35695e+06	1.67261e+06	2.05638e+06	2.48029e+06	1.19075e+06	1.49275e+06	976159	1.62982e+06	1.38013e+06	986608	1.51476e+06	1.23955e+06
0.70_196.0574n	195.05	0.696167	neg	Gluconic acid	HMDB0000625	Organic oxygen compounds	Organooxygen compounds	Carbohydrates and carbohydrate conjugates	***	C00257	38.8	0	M-H, 2M-H	C6H12O7	-4.61107	4.85972	9.05067e-06	0.000142602	0.531825	1.44576	3.11174e+06	2.15233e+06	3.07626e+06	3.38732e+06	3.16981e+06	3.21797e+06	3.0423e+06	3.181e+06	3.06287e+06	2.75642e+06	2.38787e+06	2.01901e+06	1.84891e+06	1.9141e+06	2.10859e+06	1.85965e+06	2.16304e+06	2.91746e+06
0.69_117.0794n	118.087	0.69225	pos	Betaine	HMDB0000043	Organic acids and derivatives	Carboxylic acids and derivatives	Amino acids, peptides, and analogues	***	C00719	51.5	67.6	M+H-H2O, M+H	C5H11NO2	3.7224	4.68784	0.0062558	0.0222581	0.417949	1.33603	4.59339e+06	3.4381e+06	3.67139e+06	4.41833e+06	3.73749e+06	4.23078e+06	6.15365e+06	5.11602e+06	4.97253e+06	4.44695e+06	3.29649e+06	3.86823e+06	3.01806e+06	3.28297e+06	4.66204e+06	2.96588e+06	2.76532e+06	3.64581e+06
0.68_130.0267n	148.06	0.678417	pos	Itaconic acid	HMDB0002092	Lipids and lipid-like molecules	Fatty Acyls	Fatty acids and conjugates	**	C00490	53.8	75.8	M+H, M+NH4	C5H6O4	0.878806	4.6474	0.00260363	0.0108874	-0.649913	0.637319	1.76566e+06	2.77044e+06	2.35105e+06	1.3748e+06	2.61146e+06	1.64949e+06	2.00946e+06	1.54125e+06	1.04669e+06	1.54105e+06	2.8785e+06	2.28667e+06	2.55406e+06	3.46929e+06	3.7643e+06	2.38433e+06	2.13055e+06	2.69586e+06
12.32_481.3172n	480.31	12.3176	neg	1-(2-methoxy-6Z-heptadecenyl)-sn-glycero-3-phosphoethanolamine	LMGP02060019	Lipids and lipid-like molecules	Glycerophospholipids	Glycerophosphoethanolamines			49.9	51.4	M-H, 2M-H	C23H48NO7P	0.718862	4.61797	0.00520984	0.0191338	0.377429	1.29902	4.96973e+06	3.82574e+06	5.82667e+06	4.46636e+06	4.68948e+06	6.38087e+06	3.7648e+06	5.67035e+06	4.37009e+06	4.58921e+06	4.33313e+06	3.08651e+06	4.13376e+06	4.22228e+06	3.88509e+06	3.66043e+06	3.80133e+06	3.48338e+06
0.70_468.1261n	513.123	0.696167	neg	Catechin-4-ol 3-O-beta-D-galactopyranoside	47415	Unclassified	Unclassified	Unclassified			37.5	0	M-H2O-H, M+FA-H	C21H24O12	-1.34387	4.59033	8.12425e-05	0.000691348	-1.60218	0.329378	428222	1.30009e+06	699530	320546	705610	286647	427529	205358	471647	308909	1.2868e+06	1.10823e+06	801742	917295	1.61619e+06	1.01729e+06	1.8709e+06	1.78231e+06
0.69_504.1689n	522.203	0.69225	pos	Raffinose	HMDB0003213	Organic oxygen compounds	Organooxygen compounds	Carbohydrates and carbohydrate conjugates	**	C00492	54.2	79.3	M+H-H2O, M+H, M+NH4	C18H32O16	-0.237215	4.57142	5.04684e-05	0.000498368	-1.65733	0.317025	400422	1.26306e+06	633424	799173	429485	107695	136680	378226	242514	476178	1.66161e+06	1.54416e+06	1.47191e+06	1.364e+06	1.22603e+06	1.32475e+06	914050	597984
0.70_379.0823m/z	379.082	0.696167	neg	19-Hydroxy-8-O-methyltetrangulol	63758	Unclassified	Unclassified	Unclassified			38.1	0	M+FA-H	C20H14O5	-0.0116241	4.53909	5.53592e-07	1.81252e-05	-0.946688	0.518822	844321	1.62738e+06	1.0798e+06	1.01233e+06	1.11212e+06	608730	586476	906171	828403	620540	1.58473e+06	1.86396e+06	1.73863e+06	1.44406e+06	1.54982e+06	1.59534e+06	1.52728e+06	1.71524e+06
0.70_541.1352m/z	541.135	0.696167	neg	6-({8,8-dimethyl-2-oxo-4-phenyl-2H,8H-pyrano[2,3-f]chromen-5-yl}oxy)-3,4,5-trihydroxyoxane-2-carboxylic acid	HMDB0126096	Phenylpropanoids and polyketides	Coumarins and derivatives	Coumarin glycosides			37.6	0	M+FA-H	C26H24O10	0.0939743	4.52434	2.00126e-06	4.72573e-05	-1.62666	0.323836	377702	1.16633e+06	572391	593954	497141	126262	238650	418015	173666	401533	1.26038e+06	1.30979e+06	1.41329e+06	1.15814e+06	1.25473e+06	1.27331e+06	931667	729368
0.67_549.1675m/z	549.168	0.668067	neg	Maltotriose	HMDB0001262	Organic oxygen compounds	Organooxygen compounds	Carbohydrates and carbohydrate conjugates	**	C01835	56.9	89.6	M+FA-H	C18H32O16	0.617146	4.50269	0.000104935	0.00083667	-1.79368	0.288436	346099	1.19992e+06	603530	641951	298607	109746	182411	272419	187119	473011	1.62532e+06	1.51655e+06	1.27291e+06	1.40471e+06	1.40408e+06	1.12932e+06	855146	391316
11.76_482.3607m/z	482.361	11.7582	pos	Lyso-PAF C-16	24070	Unclassified	Unclassified	Unclassified			43.1	18.5	M+H	C24H52NO6P	0.412115	4.31551	9.44595e-09	8.89943e-07	1.38924	2.6194	1.10323e+06	421175	1.17849e+06	1.10665e+06	1.32944e+06	1.09067e+06	1.28277e+06	895811	944508	997485	382210	384480	486039	438036	439961	377798	393077	467802
11.08_1021.6243m/z	1021.62	11.0844	pos	PIM1(19:1(9Z)/18:1(9Z))	LMGP15010043	Lipids and lipid-like molecules	Glycerophospholipids	Glycerophosphoinositolglycans			37.9	0	M+H-H2O	C52H95O18P	1.95474	4.27813	2.69597e-07	1.05923e-05	-1.54386	0.342966	355622	1.0369e+06	504337	354048	400316	417999	255557	340171	272901	299650	1.33731e+06	1.18033e+06	1.06569e+06	1.18484e+06	1.02784e+06	852283	792275	854656
7.19_513.2762n	496.273	7.18547	pos	Sulfoglycolithocholic acid	LMST05030015	Lipids and lipid-like molecules	Steroids and steroid derivatives	Bile acids, alcohols and derivatives	*	C15557	50.7	63.2	M+H-H2O, M+H, M+K, M+Na, M+NH4	C26H43NO7S	0.289251	4.27394	0.000172742	0.00122687	-3.14831	0.112789	97265.6	862371	39707.6	42307.6	176153	39106.7	294044	105076	27181.3	54548.3	365808	486164	1.08902e+06	1.09225e+06	1.59618e+06	438345	899237	931965
0.84_123.0555m/z	123.056	0.844933	pos	Picolinamide	65685	Unclassified	Unclassified	Unclassified			46.6	42	M+H	C6H6N2O	2.00416	4.26299	2.30526e-08	1.64996e-06	-0.3875	0.764453	2.14398e+06	2.8046e+06	2.31672e+06	2.09047e+06	2.1491e+06	2.29292e+06	2.05513e+06	2.16624e+06	1.88679e+06	2.19448e+06	2.7108e+06	2.64172e+06	2.86156e+06	2.85159e+06	2.86891e+06	2.81466e+06	2.75598e+06	2.93155e+06
7.66_498.2899m/z	498.29	7.65598	neg	Taurochenodeoxycholic acid	LMST05040005	Lipids and lipid-like molecules	Steroids and steroid derivatives	Bile acids, alcohols and derivatives	**	C05465	40.9	13.3	M-H	C26H45NO6S	0.917926	4.24291	0.0110354	0.0358011	-1.0751	0.474639	900993	1.89827e+06	571574	686469	2.73258e+06	425674	963576	668654	374607	784815	1.82091e+06	2.4195e+06	3.08478e+06	1.53629e+06	1.54305e+06	1.66835e+06	1.86325e+06	1.25004e+06
0.76_230.1266n	269.088	0.761633	pos	Valyl-Hydroxyproline	HMDB0029128	Organic acids and derivatives	Carboxylic acids and derivatives	Amino acids, peptides, and analogues			40	1.27	M+H-H2O, M+K	C10H18N2O4	-0.127659	4.21456	1.38838e-05	0.00019526	-0.596644	0.66129	1.36986e+06	2.0715e+06	1.47635e+06	1.24306e+06	1.42905e+06	1.40734e+06	814327	1.65842e+06	1.48384e+06	1.44652e+06	1.81029e+06	2.12299e+06	1.88994e+06	2.10891e+06	2.18761e+06	2.01612e+06	2.07058e+06	2.36555e+06
12.81_538.3869m/z	538.387	12.8087	pos	PC(19:0/0:0)	LMGP01050041	Lipids and lipid-like molecules	Glycerophospholipids	Glycerophosphocholines			51.5	60.9	M+H	C27H56NO7P	0.432454	4.20011	8.91687e-06	0.000140734	0.832669	1.78098	1.5953e+06	895746	1.53352e+06	1.62937e+06	1.4292e+06	1.63303e+06	1.10628e+06	1.79451e+06	1.97412e+06	1.6624e+06	645098	921935	762516	855382	931159	963077	1.00129e+06	1.08551e+06
0.68_432.1712m/z	432.171	0.678417	pos	beta-D-Xylopyranosyl-(1->5)-alpha-L-arabinofuranosyl-(1->3)-L-arabinose	HMDB0038859	Organic oxygen compounds	Organooxygen compounds	Carbohydrates and carbohydrate conjugates			51	58.3	M+NH4	C15H26O13	0.0677487	4.09718	3.3679e-05	0.000376007	-0.916901	0.529645	779338	1.47143e+06	1.12549e+06	1.03551e+06	917382	549927	455113	808495	801731	541056	1.78154e+06	1.59164e+06	1.71176e+06	1.16422e+06	1.26647e+06	1.34348e+06	1.51972e+06	1.39262e+06
2.00_148.0526n	166.086	1.99772	pos	3,4-Dihydro-2H-1-benzopyran-2-one	HMDB0036626	Phenylpropanoids and polyketides	3,4-dihydrocoumarins	Unclassified	***	C02274	49	55.8	M+H-H2O, M+H, M+NH4	C9H8O2	1.00938	4.08349	0.01082	0.0352634	-0.23642	0.848849	5.11736e+06	6.02859e+06	5.59528e+06	4.86359e+06	6.12657e+06	5.17005e+06	6.02638e+06	4.82915e+06	4.25535e+06	4.07251e+06	5.79823e+06	5.90637e+06	5.58314e+06	6.03052e+06	6.90842e+06	5.73068e+06	5.83567e+06	6.43565e+06
0.71_603.1533m/z	603.153	0.7061	pos	5-O-a-L-Arabinofuranosyl-L-arabinose	93499	Organic oxygen compounds	Organooxygen compounds	Carbohydrates and carbohydrate conjugates			38.7	0	M+K	C20H36O18	-0.0318912	4.07621	6.07686e-06	0.000106064	-1.16519	0.445905	517025	1.1595e+06	601622	859683	518525	176503	256586	592926	400344	730010	1.13009e+06	1.13826e+06	1.23105e+06	1.2028e+06	1.20123e+06	1.23772e+06	1.24512e+06	889714
11.10_482.3243m/z	482.324	11.0986	pos	PC(15:0/0:0)	LMGP01050016	Lipids and lipid-like molecules	Glycerophospholipids	Glycerophosphocholines	**	C04230	57.3	89.5	M+H	C23H48NO7P	0.374032	4.0731	4.5553e-08	2.76705e-06	1.33366	2.52041	1.00965e+06	400589	1.1918e+06	778968	1.10107e+06	1.00394e+06	1.18611e+06	969909	832218	1.01316e+06	454658	378032	371086	309861	406254	371854	399523	513444
0.70_277.0329m/z	277.033	0.696167	neg	D-Ribitol 5-phosphate	63137	Unclassified	Unclassified	Unclassified			39.6	0	M+FA-H	C5H13O8P	-0.54961	4.05296	0.00218563	0.00947416	-0.476054	0.718941	1.98158e+06	2.75624e+06	2.46848e+06	2.28234e+06	2.32958e+06	1.78997e+06	1.24031e+06	2.22168e+06	1.78008e+06	1.74018e+06	3.24725e+06	2.62173e+06	2.95813e+06	3.04537e+06	2.88659e+06	2.80956e+06	2.61011e+06	1.8712e+06
1.26_132.1021m/z	132.102	1.26127	pos	L-Isoleucine	23	Organic acids and derivatives	Carboxylic acids and derivatives	Amino acids, peptides, and analogues	**	C00407	52.7	71.8	M+H	C6H13NO2	1.22699	4.00249	0.0157392	0.048199	-0.195415	0.873322	6.36581e+06	7.28919e+06	6.72084e+06	6.03471e+06	7.02856e+06	6.6434e+06	7.54796e+06	6.18553e+06	5.47021e+06	5.29523e+06	6.9012e+06	6.68156e+06	7.35731e+06	7.37281e+06	8.34889e+06	7.29176e+06	6.67039e+06	7.68958e+06
11.34_544.2686m/z	544.269	11.3414	neg	PS(20:4(5Z,8Z,11Z,14Z)/0:0)	LMGP03050007	Lipids and lipid-like molecules	Glycerophospholipids	Glycerophosphoserines			52.8	67.6	M-H	C26H44NO9P	0.941766	3.96467	1.38942e-05	0.00019526	-0.786598	0.579709	853195	1.47176e+06	791883	801333	790141	909690	666120	768311	1.04284e+06	1.05524e+06	1.2399e+06	1.40281e+06	1.38137e+06	1.47695e+06	1.91386e+06	1.3433e+06	1.293e+06	1.72293e+06
11.06_478.2930m/z	478.293	11.0561	pos	LysoPE(18:2(9Z,12Z)/0:0)	HMDB0011507	Lipids and lipid-like molecules	Glycerophospholipids	Glycerophosphoethanolamines	***		58.7	95.7	M+H	C23H44NO7P	0.449831	3.9579	9.39017e-06	0.0001467	-0.721144	0.606616	934940	1.54124e+06	986900	844365	1.01859e+06	1.14692e+06	991195	954208	768886	768452	1.89334e+06	1.27229e+06	1.37937e+06	1.41126e+06	1.62906e+06	1.41929e+06	1.52247e+06	1.80282e+06
11.22_564.3313m/z	564.331	11.2191	neg	PC(18:2(9Z,12Z)/0:0)[U]	40302	Unclassified	Unclassified	Unclassified			39.6	0	M+FA-H	C26H50NO7P	1.16608	3.91809	0.000507464	0.00288511	-0.448495	0.732807	1.86835e+06	2.54958e+06	2.15742e+06	1.44597e+06	1.70755e+06	1.96934e+06	1.65357e+06	2.02193e+06	2.00824e+06	1.9828e+06	2.35516e+06	2.30089e+06	2.0777e+06	2.69514e+06	3.18343e+06	2.5731e+06	2.34508e+06	2.86616e+06
12.74_621.3052m/z	621.305	12.7419	neg	PI(20:3(8Z,11Z,14Z)/0:0)	LMGP06050021	Lipids and lipid-like molecules	Glycerophospholipids	Glycerophosphoinositols			44.9	32.7	M-H	C29H51O12P	1.1347	3.911	2.29524e-05	0.00028256	1.11667	2.16846	1.1172e+06	515203	1.17402e+06	812287	1.05947e+06	1.15137e+06	1.65066e+06	1.15454e+06	905279	1.02997e+06	522504	538650	512252	617137	416184	713181	430701	371014
0.66_504.1691n	543.132	0.664583	pos	Levan	HMDB0003539	Organic oxygen compounds	Organooxygen compounds	Carbohydrates and carbohydrate conjugates	**	C01355	39.5	1.22	M+Na, M+K	C18H32O16	0.033015	3.84957	3.36232e-05	0.000376007	-1.81781	0.283651	240916	849341	445255	331633	400353	33608.6	145399	278563	93185.4	199332	1.17539e+06	960377	1.15603e+06	698681	813090	896489	600523	494146
9.38_632.3774n	650.411	9.38378	pos	Cuscutic resinoside A	LMSL05000008	Lipids and lipid-like molecules	Saccharolipids	Other acyl sugars			52.5	65	M+H, M+NH4	C32H56O12	0.345158	3.84055	1.76434e-06	4.34403e-05	11.7902	3541.59	573980	162.068	589798	558665	482181	756469	179426	894211	551439	579651	0.000958683	0.000958683	186.83	318.361	98.9227	692.429	0.000958683	0.000958683
10.50_299.2825n	300.29	10.5027	pos	Sphingosine	392	Organic nitrogen compounds	Organonitrogen compounds	Amines	**	C00319	53.8	76.8	M+H-H2O, M+H	C18H37NO2	0.258154	3.83677	2.36699e-09	3.41475e-07	1.1738	2.25605	972860	431223	953675	1.11236e+06	1.02852e+06	823851	973044	896639	944884	1.04991e+06	485731	412159	372693	474839	396768	426460	329761	551375
0.71_180.0624n	225.061	0.71025	neg	D-Galactose	HMDB0000143	Organic oxygen compounds	Organooxygen compounds	Carbohydrates and carbohydrate conjugates	***	C00984	45.8	37.6	M-H, M+FA-H, M-H2O-H	C6H12O6	-5.66774	3.83666	0.00021522	0.00145577	-0.612872	0.653894	1.19916e+06	1.83387e+06	1.49011e+06	1.35589e+06	1.29251e+06	989321	911117	1.1241e+06	1.15087e+06	1.27936e+06	2.03047e+06	2.08525e+06	1.87378e+06	2.14942e+06	1.91328e+06	1.82207e+06	1.59104e+06	1.20566e+06
0.68_490.1767m/z	490.177	0.678417	pos	4-O-Methyl-a-D-glucosyl-(1->2)-b-D-xylosyl-(1->4)-D-xylose	94294	Organic oxygen compounds	Organooxygen compounds	Carbohydrates and carbohydrate conjugates			39	0	M+NH4	C17H28O15	0.0960207	3.80596	8.04334e-05	0.000687606	-1.03433	0.488241	555859	1.13849e+06	866362	453945	1.03355e+06	428025	438370	532927	324064	369637	1.14702e+06	1.00615e+06	1.06181e+06	1.22455e+06	1.43063e+06	975598	998686	1.26351e+06
0.64_265.1118m/z	265.112	0.636767	pos	Thiamine	229	Organoheterocyclic compounds	Diazines	Pyrimidines and pyrimidine derivatives	**	C00378	53.4	71.9	M+H	C12H16N4OS	0.0492422	3.72512	1.1268e-16	1.04038e-12	-2.87661	0.136162	76499.3	561827	75967.4	85176.3	66480.3	58264.9	86098.5	64679.1	66553.1	108775	543804	573184	597522	566883	567369	578768	514939	552144
11.93_554.3469m/z	554.347	11.9276	neg	1-O-(2-methoxy-4Z-hexadecenyl)-sn-glycero-3-phosphocholine	LMGP01060043	Lipids and lipid-like molecules	Glycerophospholipids	Glycerophosphocholines			54.9	75.7	M+FA-H	C25H52NO7P	1.06459	3.69392	6.63747e-05	0.000600822	0.21663	1.16202	4.09284e+06	3.52219e+06	3.96791e+06	4.09489e+06	3.79724e+06	4.19272e+06	3.84817e+06	4.17024e+06	4.42778e+06	4.2438e+06	3.21108e+06	3.32961e+06	3.53958e+06	3.56225e+06	3.84595e+06	3.57337e+06	3.66639e+06	3.44933e+06
0.77_268.0807n	267.073	0.7663	neg	3-Deoxy-D-glycero-D-galacto-2-nonulosonic acid	HMDB0000425	Organic oxygen compounds	Organooxygen compounds	Carbohydrates and carbohydrate conjugates			38.9	2.18	M-H, 2M-H	C9H16O9	4.61142	3.66893	4.7461e-05	0.00047735	-0.706124	0.612965	872847	1.42398e+06	911688	743246	912067	957709	528808	1.02982e+06	989836	909600	1.14411e+06	1.44256e+06	1.19652e+06	1.47102e+06	1.46734e+06	1.40714e+06	1.40501e+06	1.8581e+06
11.18_426.3577m/z	426.358	11.1841	pos	Oleoylcarnitine	HMDB0005065	Lipids and lipid-like molecules	Fatty Acyls	Fatty acid esters	***		55.5	82	M+H	C25H47NO4	-0.207112	3.65968	1.49056e-05	0.000204796	1.89586	3.72144	728928	195873	1.17388e+06	572944	592179	807171	462701	916775	589179	716593	192016	137173	221847	207696	170603	176729	218087	242830
0.68_675.1759m/z	675.176	0.682083	neg	Leucodelphinidin 3-O-(beta-D-glucopyranosyl-(1->4)-alpha-L-rhamnopyranoside)	LMPK12020207	Lipids and lipid-like molecules	Polyketides	Flavonoids			36.4	0	M+FA-H	C27H34O17	-3.06086	3.61897	9.14259e-07	2.70556e-05	-2.54613	0.171213	100981	589797	204463	86802.8	204382	3142.17	69354.4	49777.5	72619.2	117307	725649	520039	422604	450375	804144	484805	762564	548195
12.62_549.3796n	550.387	12.6153	pos	LysoPC(20:1(11Z))	HMDB0010391	Lipids and lipid-like molecules	Glycerophospholipids	Glycerophosphocholines	**	C04230	57.4	91.2	M+H, M+Na, M+K	C28H56NO7P	0.296528	3.61762	0.00882491	0.0298135	0.473509	1.38848	2.45778e+06	1.77012e+06	2.58899e+06	2.58247e+06	2.12662e+06	2.65889e+06	1.65002e+06	2.55402e+06	2.87738e+06	2.62385e+06	1.66325e+06	2.5613e+06	1.59929e+06	2.08739e+06	1.54217e+06	2.32683e+06	1.27984e+06	1.10089e+06
10.77_518.3245m/z	518.324	10.7701	pos	LysoPC(18:3(6Z,9Z,12Z))	HMDB0010387	Lipids and lipid-like molecules	Glycerophospholipids	Glycerophosphocholines	**	C04230	55	81.4	M+H	C26H48NO7P	0.736369	3.6063	5.29929e-10	1.20075e-07	-1.33404	0.396655	305788	770918	307923	242354	268604	313697	345410	310163	324080	334076	795075	778742	614744	845594	745163	775537	728185	884303
1.42_284.0757n	283.068	1.41568	neg	Xanthosine	HMDB0000299	Nucleosides, nucleotides, and analogues	Purine nucleosides	Unclassified	***	C01762	56.3	84.2	M-H, 2M-H	C10H12N4O6	0.132515	3.53419	3.19561e-07	1.18241e-05	-1.19346	0.437252	359383	821914	468079	363122	492517	386141	297549	347250	270291	250117	928422	747521	683613	667723	960245	815771	936953	835062
11.33_568.2685m/z	568.268	11.326	neg	PS(22:6(4Z,7Z,10Z,13Z,16Z,19Z)/0:0)	LMGP03050013	Lipids and lipid-like molecules	Glycerophospholipids	Glycerophosphoserines			53.1	69.6	M-H	C28H44NO9P	0.665498	3.52425	4.5263e-05	0.000462806	-0.625085	0.648381	930595	1.43526e+06	1.0163e+06	714994	1.24921e+06	948695	1.11007e+06	847583	592942	964962	1.50594e+06	1.35929e+06	1.41074e+06	1.35614e+06	1.38972e+06	1.45385e+06	1.29909e+06	1.7073e+06
11.99_508.3767m/z	508.377	11.9918	pos	LysoPC(P-18:0)	HMDB0013122	Lipids and lipid-like molecules	Glycerophospholipids	Glycerophosphocholines	**	C04230	38.6	0	M+H	C26H54NO6P	1.11391	3.51986	2.41846e-06	5.35482e-05	1.4938	2.8163	748977	265944	546506	848237	882290	761751	1.02959e+06	544148	620263	759038	175798	296598	334859	305503	301312	246842	229769	236869
7.85_292.1311n	310.165	7.84747	pos	Coriandrone B	HMDB0037775	Organoheterocyclic compounds	Benzopyrans	1-benzopyrans			53.2	69.1	M+H-H2O, M+K, M+Na, M+NH4, M+H	C16H20O5	-0.0266675	3.42766	4.52113e-05	0.000462806	14.1515	18198.5	489381	26.8912	475226	632154	306381	738403	19126.2	714119	578848	450793	0.000958683	68.2573	0.000958683	0.000958683	74.6137	72.254	0.000958683	0.000958683
0.69_828.2739n	829.281	0.69225	pos	Verbascose	66867	Unclassified	Unclassified	Unclassified			36.5	0	M+H, M+NH4, M+H-H2O	C30H52O26	-0.930399	3.42655	1.1224e-05	0.000166878	-3.43382	0.0925374	47861.3	517211	73420	130563	26067.6	0.000958683	0.000958683	55143.3	0.000958683	97696.2	612784	576302	670051	642651	564550	621630	341047	108672
11.47_949.6246m/z	949.625	11.4707	pos	di-trans,poly-cis-undecaprenyl diphosphate	LMPR03030008	Lipids and lipid-like molecules	Prenol lipids	Polyprenols	**	C04574	36.9	0.00989	M+Na	C55H92O7P2	3.82184	3.31997	0.0172779	0.0518957	0.403208	1.32244	2.61118e+06	1.97451e+06	3.61907e+06	2.40029e+06	2.38448e+06	2.83111e+06	2.70478e+06	2.98079e+06	1.96815e+06	2.00076e+06	2.73732e+06	2.08372e+06	1.84064e+06	1.93206e+06	1.71002e+06	1.98723e+06	1.40503e+06	2.10006e+06
11.33_507.3326n	508.34	11.3265	pos	PC(17:1(10Z)/0:0)	LMGP01050002	Lipids and lipid-like molecules	Glycerophospholipids	Glycerophosphocholines			57.4	90.6	M+H, M+Na	C25H50NO7P	0.244149	3.31765	1.58375e-05	0.000215041	0.943494	1.92318	922388	479616	1.1685e+06	655167	1.00215e+06	968574	652348	1.10553e+06	858027	968811	483346	542910	428559	477405	494611	528008	426254	455835
1.04_611.1448m/z	611.145	1.04495	neg	(-)-Epigallocatechin	HMDB0038361	Phenylpropanoids and polyketides	Flavonoids	Flavans	***	C12136	36.8	0	2M-H	C15H14O7	6.79103	3.2193	0.00410832	0.0158381	0.539729	1.4537	1.70044e+06	1.16973e+06	1.52548e+06	1.59871e+06	1.5625e+06	1.44348e+06	1.60592e+06	2.46348e+06	1.79413e+06	1.60984e+06	850531	758035	1.45242e+06	910573	1.12846e+06	1.46659e+06	1.41106e+06	1.38021e+06
13.69_551.3952n	552.403	13.6892	pos	LysoPC(20:0/0:0)	HMDB0010390	Lipids and lipid-like molecules	Glycerophospholipids	Glycerophosphocholines	**	C04230	55.6	84.4	M+H, M+Na	C28H58NO7P	0.242603	3.17736	0.00290294	0.0118572	-0.933981	0.523412	568896	1.0869e+06	1.08338e+06	641683	398180	548237	189152	555663	643733	491145	1.60398e+06	1.29555e+06	810142	1.16686e+06	798415	1.37593e+06	780177	864143
11.86_468.3088m/z	468.309	11.8586	pos	PE(17:0/0:0)	77696	Lipids and lipid-like molecules	Glycerophospholipids	Glycerophosphoethanolamines	*		57.9	94.4	M+H	C22H46NO7P	0.608505	3.1249	6.03735e-06	0.000105574	1.23369	2.35167	662353	281652	815023	523105	637580	647081	854315	748726	506265	566730	338513	246361	199602	226295	257872	275682	260159	448733
0.69_847.2914m/z	847.291	0.69225	pos	3-O-alpha-L-Arabinopyranosyl-L-arabinose	93484	Organic oxygen compounds	Organooxygen compounds	Carbohydrates and carbohydrate conjugates			36.5	0	M+H	C30H54O27	-1.35684	3.09326	3.16506e-07	1.17913e-05	-3.09724	0.116852	48234	412778	115764	115060	53456	0.000958683	0.000958683	27247.3	15496.3	58848.5	380000	460789	503352	434642	422723	507507	413624	179586
0.70_217.0291m/z	217.029	0.696167	neg	Sulfanilamide	3308	Benzenoids	Benzene and substituted derivatives	Benzenesulfonamides		C07458	38.5	0	M+FA-H	C6H8N2O2S	1.60076	3.07031	6.70097e-05	0.000605382	-0.393484	0.761289	1.24058e+06	1.62958e+06	1.33072e+06	1.24797e+06	1.5214e+06	1.11498e+06	1.13448e+06	1.31867e+06	1.09657e+06	1.15983e+06	1.61899e+06	1.70919e+06	1.77362e+06	1.7382e+06	1.59786e+06	1.71749e+06	1.49023e+06	1.39102e+06
9.19_499.2969n	500.304	9.19305	pos	Taurodeoxycholic acid	HMDB0000896	Lipids and lipid-like molecules	Steroids and steroid derivatives	Bile acids, alcohols and derivatives	***	C05463	57.7	97.6	M+H, M+K, M+Na, M+H-H2O	C26H45NO6S	0.319035	3.06511	0.0356524	0.0929622	-1.02543	0.491264	564550	1.14918e+06	462218	392369	1.7035e+06	320055	180816	359056	514078	584315	902912	839882	1.27031e+06	733559	829066	874403	2.31164e+06	1.43166e+06
0.72_309.1060n	348.07	0.719967	pos	N-Acetylneuraminic acid	HMDB0000230	Organic oxygen compounds	Organooxygen compounds	Carbohydrates and carbohydrate conjugates	*	C19910	41.2	10.2	M+H-H2O, M+K	C11H19NO9	0.00258662	2.99239	0.0357048	0.0930198	0.482118	1.39679	2.02559e+06	1.45017e+06	1.39256e+06	2.59997e+06	1.51517e+06	2.16394e+06	2.67138e+06	1.49184e+06	1.40438e+06	2.96547e+06	1.29643e+06	1.6393e+06	1.34486e+06	1.45588e+06	1.03224e+06	1.88692e+06	1.56049e+06	1.38525e+06
0.75_347.0398m/z	347.04	0.75235	neg	Inosine 2'-phosphate	HMDB0011681	Organic oxygen compounds	Organooxygen compounds	Carbohydrates and carbohydrate conjugates			43.5	21.7	M-H	C10H13N4O8P	-0.123069	2.92236	0.00962263	0.0319934	1.92693	3.80244	630774	165886	276805	904130	293126	739274	1.24808e+06	311546	149559	1.12367e+06	119087	220351	153878	135285	60018.8	368943	180665	88863
11.34_504.3083m/z	504.308	11.3408	pos	LysoPE(0:0/20:3(11Z,14Z,17Z))	HMDB0011484	Lipids and lipid-like molecules	Glycerophospholipids	Glycerophosphoethanolamines	*		56.8	89.4	M+H	C25H46NO7P	-0.230448	2.8374	0.000263353	0.00169682	0.744021	1.67484	851733	508547	945030	638311	765480	901727	1.23252e+06	933943	682661	714190	600964	485226	463746	493404	551890	539621	485834	447690
6.37_321.0439m/z	321.044	6.37443	neg	[4-(7-hydroxy-3,4-dihydro-2H-1-benzopyran-3-yl)phenyl]oxidanesulfonic acid	HMDB0141213	Phenylpropanoids and polyketides	Isoflavonoids	Isoflavans			48.2	45.3	M-H	C15H14O6S	0.085984	2.80955	9.33314e-07	2.7357e-05	-6.93267	0.00818577	2484.26	303486	1312.76	1247.35	8806.06	1352.17	4482.35	1490.08	665.494	517.854	249749	326120	406445	490778	260011	235593	291621	167569
0.69_125.0151n	126.022	0.69225	pos	Taurine	31	Organic acids and derivatives	Organic sulfonic acids and derivatives	Organosulfonic acids and derivatives	**	C00245	46.7	44.5	M+H-H2O, M+H	C2H7NO3S	3.10597	2.78683	0.00513523	0.0189125	0.602285	1.51812	1.16821e+06	769512	981761	1.29161e+06	764482	1.36949e+06	1.07188e+06	814034	1.58002e+06	1.47241e+06	623220	883446	466673	847872	887468	780753	775859	890810
0.67_711.2206m/z	711.221	0.668067	neg	Glycogen	HMDB0000757	Organic oxygen compounds	Organooxygen compounds	Carbohydrates and carbohydrate conjugates	**	C00182	37.4	0	M+FA-H	C24H42O21	0.87266	2.75013	0.000621813	0.00338115	-2.49536	0.177346	73369	413705	132817	207545	24695.1	3643.64	13572.9	30053.7	16076.5	158549	630307	529981	441350	558115	527178	403714	188135	30856.5
0.77_244.0692n	243.062	0.7663	neg	Pseudouridine	HMDB0000767	Nucleosides, nucleotides, and analogues	Nucleoside and nucleotide analogues	Unclassified	**	C02067	51.9	63.9	M-H, M+FA-H	C9H12N2O6	-1.36632	2.74431	4.10999e-07	1.4266e-05	-0.752796	0.593452	413605	696948	453879	487729	372186	376471	308233	427756	488385	394205	603140	692496	658267	725967	753331	723204	624488	794693
0.66_666.2214n	705.185	0.664583	pos	Cellotetraose	63206	Unclassified	Unclassified	Unclassified	***		38	0	M+Na, M+K	C24H42O21	-0.631119	2.72514	0.000331912	0.00203219	-2.56813	0.168622	67025	397485	140492	137065	98231.1	6.92648	32711.2	61502.7	11602.6	54588	669841	513252	573906	357582	397712	384949	181540	101102
1.90_250.0935m/z	250.094	1.89545	pos	Zidovudine	HMDB0014638	Nucleosides, nucleotides, and analogues	Pyrimidine nucleosides	Pyrimidine 2',3'-dideoxyribonucleosides	**	C07210	49.1	57.4	M+H-H2O	C10H13N5O4	0.132351	2.65395	0.000435293	0.00253249	-0.464132	0.724907	846381	1.16757e+06	1.07638e+06	687080	802900	971098	628279	1.00532e+06	804816	795170	1.01201e+06	1.17092e+06	1.13568e+06	1.39878e+06	1.12905e+06	1.28813e+06	1.08773e+06	1.11828e+06
8.58_424.2099n	442.244	8.57702	pos	8beta-Angeloyloxy-15-hydroxy-1alpha,10R-dimethoxy-3-oxo-11(13)-germacren-12,6alpha-olide	HMDB0039013	Lipids and lipid-like molecules	Prenol lipids	Terpene lactones	*		50.9	58.2	M+NH4, M+Na, M+H	C22H32O8	0.317572	2.65355	0.000166317	0.00118763	28.2519	3.19656e+08	306449	0.000958683	302898	342531	154431	453956	12454.1	572058	295531	317730	0.000958683	0.000958683	0.000958683	0.000958683	0.000958683	0.000958683	0.000958683	0.000958683
11.06_476.2787m/z	476.279	11.0601	neg	LysoPE(0:0/18:2(9Z,12Z))	HMDB0011477	Lipids and lipid-like molecules	Glycerophospholipids	Glycerophosphoethanolamines	*		51.2	58.8	M-H	C23H44NO7P	0.822051	2.65103	0.000113005	0.00088123	-0.608874	0.655708	555947	847858	565915	434358	618315	694029	592254	604298	454818	483593	980183	700752	769564	731379	872877	766500	904188	1.05742e+06
9.63_406.2720n	451.271	9.62662	neg	7-Ketodeoxycholic acid	HMDB0000391	Lipids and lipid-like molecules	Steroids and steroid derivatives	Bile acids, alcohols and derivatives	*		49.9	51.5	M-H, M+FA-H	C24H38O5	0.269684	2.6488	0.000243909	0.00160058	-3.51894	0.0872357	28257.8	323925	16897.9	16958.5	23685.2	25279.5	57668.7	47306.3	18386.2	19880.1	211897	158857	328955	305527	678328	175262	287038	445536
1.06_431.1409m/z	431.141	1.05955	pos	Melatonin glucuronide	HMDB0060830	Nucleosides, nucleotides, and analogues	Nucleoside and nucleotide analogues	1-pyranosylindoles			38.4	3.61	M+Na	C19H24N2O8	-3.91764	2.6261	0.00163045	0.00745616	-0.773654	0.584934	452219	773111	509058	376205	616727	510735	234792	453760	543967	372506	578108	572531	677020	688507	991274	810046	728581	1.13882e+06
12.55_457.2812m/z	457.281	12.5515	neg	3-methoxy Limaprost	45111	Unclassified	Unclassified	Unclassified			39.5	0	M+FA-H	C23H40O6	1.20367	2.59535	0.000544385	0.0030555	3.50444	11.3485	343028	30226.6	207843	295703	209916	391935	181071	332113	327833	797812	14986.7	11056.6	19557.9	31753	40758.4	30848.1	27470.1	65382.2
1.10_803.2358m/z	803.236	1.10127	neg	Saphenamycin	69428	Unclassified	Unclassified	Unclassified			38.1	0	2M-H	C23H18N2O5	-0.0539322	2.57379	2.14292e-07	9.07594e-06	-1.30282	0.405333	168366	415376	234634	119651	217379	169644	86893.1	241243	111732	165749	400924	466429	344686	359360	455385	404776	457456	433994
11.39_590.3471m/z	590.347	11.3872	neg	LysoPC(20:3(8Z,11Z,14Z))	HMDB0010394	Lipids and lipid-like molecules	Glycerophospholipids	Glycerophosphocholines	*		54.7	76.1	M+FA-H	C28H52NO7P	1.39207	2.56775	0.00528682	0.0193396	0.427699	1.34509	1.31073e+06	974461	1.52659e+06	1.19385e+06	1.05669e+06	1.30995e+06	1.28985e+06	1.35694e+06	1.31471e+06	1.43728e+06	1.12217e+06	1.1324e+06	956535	1.30667e+06	962531	1.07843e+06	710864	526088
0.66_342.1161n	381.079	0.664583	pos	Melibiose	HMDB0000048	Organic oxygen compounds	Organooxygen compounds	Carbohydrates and carbohydrate conjugates	***		38.8	0	M+Na, M+K	C12H22O11	-0.238497	2.55241	0.000156193	0.00113464	-0.961249	0.513612	300166	584422	444465	307343	472380	172499	202545	362406	245010	194683	601318	666774	755800	414184	492180	585322	533430	626371
12.87_510.3921m/z	510.392	12.8695	pos	2-O-ethyl PAF C-16	62939	Unclassified	Unclassified	Unclassified			48	46.4	M+H	C26H56NO6P	0.541851	2.52315	1.092e-07	5.30654e-06	1.72481	3.30538	347414	105106	247786	314593	479485	321298	365539	381555	330510	338543	65449.8	99945.9	107024	106594	117350	105208	102957	136316
0.76_498.2077n	537.169	0.761633	pos	Iridodial glucoside tetraacetate	41171	Lipids and lipid-like molecules	Prenol lipids	Isoprenoids		C11657	36.8	0	M+H-H2O, M+K	C24H34O11	-4.91905	2.52195	7.78097e-05	0.000672023	-1.0807	0.472799	234358	495682	294677	163540	226133	227107	71927.1	362937	300884	227659	425174	474936	382813	528307	556473	386011	532011	679730
0.69_235.1651m/z	235.165	0.69225	pos	O-propanoyl-D-carnitine	LMFA07070099	Lipids and lipid-like molecules	Fatty Acyls	Fatty esters			39.5	1.39	M+NH4	C10H19NO4	-0.478065	2.51795	0.0265452	0.0732931	2.48377	5.59359	463218	82812.4	112115	289131	194786	279386	1.4534e+06	631298	448013	297616	89821.5	118848	37634.4	44445.9	181130	30151.9	25179.4	135287
11.69_438.2980m/z	438.298	11.6866	pos	CPA(18:0)	LMGP00000055	Lipids and lipid-like molecules	Glycerophospholipids	Glycerophosphates	*		39	0	M+NH4	C21H41O6P	0.131425	2.4632	3.23247e-12	2.2958e-09	1.98791	3.96662	286156	72141.1	275836	302744	294079	252330	319430	262052	270882	311896	54151	94513.7	65702.9	79568	66951.5	69085.3	84510.1	62646.5
0.68_162.1125m/z	162.112	0.678417	pos	L-Carnitine	HMDB0000062	Organic nitrogen compounds	Organonitrogen compounds	Quaternary ammonium salts	***	C00318	53.1	73.6	M+H	C7H15NO3	-0.0799878	2.43393	0.0121526	0.0387717	-0.238425	0.84767	1.90962e+06	2.25278e+06	1.85643e+06	2.30246e+06	1.77819e+06	1.99688e+06	1.71389e+06	1.67788e+06	1.96656e+06	1.98465e+06	2.68363e+06	2.57202e+06	2.3108e+06	2.25353e+06	1.89975e+06	2.16891e+06	2.17014e+06	1.96347e+06
10.95_538.3156m/z	538.316	10.9485	neg	PE(19:1(9Z)/0:0)	LMGP02050019	Lipids and lipid-like molecules	Glycerophospholipids	Glycerophosphoethanolamines			54.2	72.8	M+FA-H	C24H48NO7P	1.1206	2.41641	0.0138265	0.0433321	0.340667	1.26634	1.58567e+06	1.25217e+06	1.85786e+06	1.14163e+06	1.56991e+06	1.69034e+06	1.36949e+06	1.86476e+06	1.53422e+06	1.65715e+06	1.65424e+06	1.41191e+06	1.00578e+06	1.32934e+06	1.09369e+06	1.39406e+06	1.10022e+06	1.02811e+06
2.01_267.0975m/z	267.097	2.0125	pos	2-{[hydroxy(4-methoxy-1-benzofuran-5-yl)methylidene]amino}acetic acid	HMDB0129408	Organic acids and derivatives	Carboxylic acids and derivatives	Amino acids, peptides, and analogues			41.2	9.53	M+NH4	C12H11NO5	-0.247119	2.41076	8.16869e-08	4.28531e-06	-2.23058	0.213074	57891.3	271696	51094.3	61238.8	76906.4	62350.1	44121	49826.6	72714.2	44878.8	197733	220894	212467	252437	315590	299204	319423	355821
11.18_508.3400m/z	508.34	11.1841	pos	PE(0:0/20:1(11Z))	LMGP02050046	Lipids and lipid-like molecules	Glycerophospholipids	Glycerophosphoethanolamines			44	25.6	M+H	C25H50NO7P	0.503314	2.4	3.23203e-07	1.1889e-05	1.55356	2.93541	327337	111513	398572	301956	334233	390253	228231	332279	328152	305023	141616	155561	125122	159896	81649	111225	57596.3	59442.4
11.09_1019.6122m/z	1019.61	11.0889	neg	PIM1(19:2(9Z,12Z)/18:0)	LMGP15010048	Lipids and lipid-like molecules	Glycerophospholipids	Glycerophosphoinositolglycans			37.5	1.52	M-H2O-H	C52H95O18P	4.29136	2.39938	9.39449e-11	3.46957e-08	-1.42101	0.373451	121762	326046	160030	107862	131435	124989	91777.5	131024	105886	121096	336059	359819	300911	345374	355730	302392	318268	289819
11.79_361.2736m/z	361.274	11.7867	pos	O-Arachidonoyl Glycidol	44872	Unclassified	Unclassified	Unclassified			55	79.9	M+H	C23H36O3	-0.298204	2.3986	2.72099e-06	5.89562e-05	-0.514006	0.700275	522947	746773	623244	542853	485804	544968	538970	446415	498862	502459	731187	702952	637122	740537	761159	734475	819847	846906
1.03_244.0691n	243.062	1.03097	neg	Uridine	90	Nucleosides, nucleotides, and analogues	Pyrimidine nucleosides	Unclassified	**	C00299	57	88.6	M-H, M+FA-H	C9H12N2O6	-1.58789	2.39218	6.41201e-06	0.000110076	-0.553271	0.681473	478764	702543	531330	541408	438653	429486	361407	520352	541755	465725	626717	627576	766182	692741	781538	711852	655612	758128
11.72_583.3372m/z	583.337	11.7188	neg	Thioperamide	45306	Unclassified	Unclassified	Unclassified			38.2	0	2M-H	C15H24N4S	0.257243	2.37192	6.53346e-06	0.0001113	0.624512	1.54169	637661	413612	686254	527374	657904	665972	548347	695574	653722	666145	408066	413191	410894	460025	520565	442760	334096	319301
7.86_292.1313n	291.124	7.85588	neg	11,12-Dimethoxydihydrokawain	HMDB0030767	Phenylpropanoids and polyketides	Kavalactones	Unclassified			49.5	50.9	M-H, M+FA-H	C16H20O5	0.620379	2.36467	3.61498e-05	0.00039706	27.8481	2.41615e+08	231632	0.000958683	238284	300381	148839	337443	9819.08	341327	261201	215765	0.000958683	0.000958683	0.000958683	0.000958683	0.000958683	0.000958683	0.000958683	0.000958683
12.13_535.3641n	536.371	12.1282	pos	PC(19:1(9Z)/0:0)	LMGP01050130	Lipids and lipid-like molecules	Glycerophospholipids	Glycerophosphocholines			54.5	79.7	M+H, M+Na	C27H54NO7P	0.545238	2.3611	1.01523e-09	1.80262e-07	1.20753	2.30941	349837	151483	372408	289396	379501	332225	373309	356314	342971	352569	125717	187334	148885	162497	158675	183445	117170	128141
0.69_132.0769m/z	132.077	0.69225	pos	Creatine	7	Organic acids and derivatives	Carboxylic acids and derivatives	Amino acids, peptides, and analogues	**	C00300	55.4	83.4	M+H	C4H9N3O2	0.869706	2.29613	0.0170221	0.0512272	-0.524555	0.695173	793905	1.14202e+06	929498	860508	766942	689550	937818	639921	834698	692307	969900	1.13014e+06	1.15484e+06	905979	724878	1.83239e+06	1.42121e+06	996855
12.15_481.2578m/z	481.258	12.1469	neg	LysoPA(0:0/18:1(9Z))	HMDB0007851	Lipids and lipid-like molecules	Glycerophospholipids	Glycerophosphates	*		38.2	0	M+FA-H	C21H41O7P	1.3169	2.28991	3.77009e-09	4.73334e-07	3.99839	15.9821	204256	12780.3	195065	184012	285056	194830	245706	197309	153327	178745	12484.2	16992.6	21853.7	13892.8	4358.11	17693.4	9745.11	5222.58
0.70_571.1283m/z	571.128	0.696167	neg	Pyrocatechol glucuronide	1826	Unclassified	Unclassified	Unclassified			38.3	0	2M-H	C12H14O8	-3.84543	2.28934	0.000128981	0.000978541	-0.98441	0.505433	227739	450582	350356	239723	313730	187016	109595	264030	152564	204898	439188	469198	390680	353504	360032	430278	571150	590630
0.68_251.0365m/z	251.037	0.678417	pos	1-phenyl-1H-pyrazolo[3,4-d]pyrimidine-4-thiol	96301	Unclassified	Unclassified	Unclassified			36.7	0	M+Na	C11H8N4S	1.39773	2.28443	0.00127212	0.00611425	1.3814	2.60521	391368	150225	271679	391675	185086	550497	390783	202592	610099	528530	99138.7	177423	56350.5	168505	188847	149342	154784	207410
0.73_144.1020m/z	144.102	0.73385	pos	xi-4-Hydroxy-4-methyl-2-cyclohexen-1-one	HMDB0033629	Organic oxygen compounds	Organooxygen compounds	Carbonyl compounds			43	23.3	M+NH4	C7H10O2	0.527669	2.2653	0.000442849	0.00257159	-4.31701	0.0501708	12482.6	248803	9126.86	12270.6	20412.5	10923.8	17006	14498.4	9441	6181.89	285152	552191	218451	296034	274699	171037	110701	82160.1
0.75_654.1231m/z	654.123	0.75235	neg	6-[(6-carboxy-3,4,5-trihydroxyoxan-2-yl)oxy]-7-(3,4-dihydroxy-5-methoxyphenyl)-11-hydroxy-3-(4-hydroxyphenyl)-2λ⁴,8-dioxatricyclo[7.3.1.0⁵,¹³]trideca-1(13),2,4,6,9,11-hexaen-2-ylium	HMDB0134846	Phenylpropanoids and polyketides	Flavonoids	Flavonoid glycosides			37.5	0	M+FA-H	C30H25O14+	0.782568	2.26018	0.0288475	0.078338	1.87872	3.67748	426720	116036	173111	620434	194334	537686	1.07673e+06	123886	58242.5	629336	88792.3	177626	122431	97233.5	16041.3	286657	113854	25650.3
7.85_338.1961m/z	338.196	7.84747	pos	alpha-Zearalenol	HMDB0041824	Phenylpropanoids and polyketides	Macrolides and analogues	Unclassified		C14750	45.1	29.1	M+NH4	C18H24O5	-0.411194	2.25568	7.65533e-05	0.000663677	27.7505	2.25799e+08	216470	0.000958683	132565	218768	151097	326101	17018.8	343872	293891	248445	0.000958683	0.000958683	0.000958683	0.000958683	0.000958683	0.000958683	0.000958683	0.000958683
10.82_538.3157m/z	538.316	10.817	neg	PC(16:1(9E)/0:0)	LMGP01050021	Lipids and lipid-like molecules	Glycerophospholipids	Glycerophosphocholines			54.7	76.4	M+FA-H	C24H48NO7P	1.3002	2.24021	0.000293066	0.0018445	0.785404	1.72358	523250	303584	592260	476082	511809	618942	459901	552807	503452	470749	439510	360451	356623	432756	206881	318895	160510	153047
11.80_595.2897m/z	595.29	11.7975	neg	PI(18:2(9Z,12Z)/0:0)	LMGP06050010	Lipids and lipid-like molecules	Glycerophospholipids	Glycerophosphoinositols			42.6	24.6	M-H	C27H49O12P	1.40498	2.23948	2.05325e-06	4.80388e-05	-1.33961	0.395127	128577	325408	136307	89678.1	126646	150363	159376	129172	126743	110333	246303	296837	283322	291104	307879	393701	324446	459673
11.86_466.2942m/z	466.294	11.8616	neg	1-(2-methoxy-6Z-hexadecenyl)-sn-glycero-3-phosphoethanolamine	LMGP02060017	Lipids and lipid-like molecules	Glycerophospholipids	Glycerophosphoethanolamines			43.5	22.6	M-H	C22H46NO7P	0.704437	2.22616	1.37245e-07	6.46768e-06	1.54701	2.92212	277585	94994.6	301396	196751	270226	329744	352212	294438	233216	242698	99808.9	77536.5	92767.9	87946.9	108409	85866.2	95005.6	112615
0.74_324.0358n	323.028	0.738317	neg	Uridine monophosphate (UMP)	3453	Unclassified	Unclassified	Unclassified			53.9	73.2	M-H, 2M-H	C9H13N2O9P	-0.316615	2.20119	0.0233865	0.0663167	1.0107	2.01488	595117	295361	352214	891622	320770	625168	796063	353220	262536	1.15934e+06	282283	364845	303393	276715	221640	405444	263843	244721
0.75_160.1332m/z	160.133	0.7477	pos	METHACHOLINE	43545	Organic nitrogen compounds	Organonitrogen compounds	Quaternary ammonium salts		C07471	52.7	66.2	M+H	C8H17NO2	0.230139	2.19909	0.00238815	0.0101659	-1.17987	0.441391	185674	420658	213607	81531.7	209810	92574.7	470521	228297	92294.4	96758.8	303139	338122	300488	615133	596029	378051	427516	406785
0.76_385.1287m/z	385.129	0.761633	pos	S-Adenosylhomocysteine	HMDB0000939	Nucleosides, nucleotides, and analogues	5'-deoxyribonucleosides	5'-deoxy-5'-thionucleosides	**	C00021	54.9	84.2	M+H	C14H20N6O5S	-0.445672	2.16971	0.000111909	0.000875639	-0.605011	0.657466	406659	618524	604568	323880	361996	433271	354674	382046	487632	305205	536679	617875	689720	601049	625593	692122	563634	621523
0.76_333.1405m/z	333.14	0.761633	pos	Zanamivir	HMDB0014698	Organic acids and derivatives	Carboxylic acids and derivatives	Carboxylic acid derivatives		C08095	38.1	0	M+H	C12H20N4O7	0.0469571	2.16817	2.85914e-10	7.5424e-08	-4.52754	0.0433587	7677.69	177074	15428.3	5939.91	2016.08	9984.2	7577.99	2789.75	14112.5	3572.77	175761	195116	132805	156206	175733	213515	150383	217072
0.74_347.0630n	346.056	0.738317	neg	Adenosine 2'-phosphate	HMDB0011617	Organic oxygen compounds	Organooxygen compounds	Carbohydrates and carbohydrate conjugates		C00946	45.9	34.1	M-H, 2M-H	C10H14N5O7P	-0.297937	2.16033	0.0165161	0.0500993	0.598783	1.51444	782711	516832	532856	932271	575582	875144	1.13839e+06	574733	530816	1.1019e+06	448320	586957	487917	455124	369138	668807	554116	564280
0.72_445.0404n	444.033	0.724283	neg	D-Gluconic acid Mn(II) salt	92165	Unclassified	Unclassified	Unclassified			37.8	0	M-H2O-H, M-H	C12H22MnO14	3.06728	2.15755	0.000505957	0.00287917	0.927854	1.90244	442965	232840	285298	436238	355428	487093	573251	433667	369625	603123	195561	191806	163025	197584	157062	288093	311305	358286
4.04_187.0634n	205.097	4.04148	pos	3-amino-2-naphthoic acid	34509	Unclassified	Unclassified	Unclassified			45.7	37.5	M+H, M+NH4	C11H9NO2	0.45272	2.15698	0.00662655	0.0233167	-0.232892	0.850928	1.40715e+06	1.65367e+06	1.4994e+06	1.35055e+06	1.65428e+06	1.40548e+06	1.6922e+06	1.25842e+06	1.2487e+06	1.14818e+06	1.56375e+06	1.56839e+06	1.63263e+06	1.72706e+06	1.84443e+06	1.64397e+06	1.68764e+06	1.56147e+06
11.93_1018.6958n	1019.7	11.9321	pos	GM4(d18:1/18:0)	LMSP0601AA02	Lipids and lipid-like molecules	Sphingolipids	Acidic glycosphingolipids			38	0.972	M+H, M+Na	C53H98N2O16	4.10308	2.15606	0.0206917	0.0600776	0.239168	1.18031	1.83599e+06	1.55551e+06	1.67475e+06	2.31434e+06	1.67184e+06	1.73918e+06	1.73827e+06	1.66307e+06	1.94365e+06	1.9428e+06	1.15163e+06	1.64213e+06	1.53885e+06	1.81565e+06	1.47922e+06	1.75318e+06	1.46109e+06	1.60232e+06
0.76_349.0544m/z	349.054	0.761633	pos	Inosinic acid	HMDB0000175	Nucleosides, nucleotides, and analogues	Purine nucleotides	Purine ribonucleotides	**	C00130	38.8	0	M+H	C10H13N4O8P	0.155547	2.15099	0.0079084	0.0271645	2.2354	4.70893	316616	67237.4	116626	490533	163890	346652	636392	144454	68239.3	566146	50267.1	87729.1	61195.4	55584	9481.68	157534	76426.5	39681.1
10.77_562.3156m/z	562.316	10.7665	neg	PC(18:3(6Z,9Z,12Z)/0:0)	LMGP01050128	Lipids and lipid-like molecules	Glycerophospholipids	Glycerophosphocholines			54.3	76.8	M+FA-H	C26H48NO7P	0.996013	2.14653	1.67175e-09	2.56761e-07	-1.45183	0.365557	94991.2	259853	103520	75335.5	86505.5	93851.9	113905	94735.1	94924.8	97151.5	281368	255927	201612	269724	275688	248563	237479	308465
1.67_349.0943n	350.102	1.67368	pos	S-(Formylmethyl)glutathione	HMDB0060507	Organic acids and derivatives	Carboxylic acids and derivatives	Amino acids, peptides, and analogues	**	C14871	49.1	51.8	M+H, M+K, M+Na	C12H19N3O7S	-0.0948869	2.10419	0.000153329	0.00111823	0.750115	1.68193	467292	277831	491837	431806	384695	514408	305342	479581	594752	535915	294865	264680	285926	287195	288327	250610	366901	184148
12.51_508.3403m/z	508.34	12.5114	pos	LysoPE(20:1(11Z)/0:0)	HMDB0011512	Lipids and lipid-like molecules	Glycerophospholipids	Glycerophosphoethanolamines	*		53.2	73.8	M+H	C25H50NO7P	1.08206	2.09859	0.000106821	0.000847318	0.707386	1.63284	474877	290828	583138	453714	353341	523919	405827	523019	474990	481070	422192	321957	214947	297885	273072	317520	244852	234202
0.76_306.1551m/z	306.155	0.761633	pos	Oxtriphylline	43290	Unclassified	Unclassified	Unclassified			38	0	M+Na	C12H21N5O3	4.9342	2.08849	0.00123352	0.0059648	1.88487	3.6932	272822	73871.4	200383	178959	189985	207599	592966	226436	315182	271067	86871.1	53502.2	66178	49322	57396.7	55268.9	109449	112984
12.72_552.4029m/z	552.403	12.7176	pos	PC(O-16:0/4:0)[U]	40100	Unclassified	Unclassified	Unclassified			38.2	0	M+H	C28H58NO7P	0.991878	2.06456	6.66343e-12	4.10156e-09	3.64435	12.5043	163850	13103.5	180113	132128	177051	152671	160624	192794	144178	171237	13273.5	20454	10878.3	12523.6	10737.2	17258.2	10763.9	8939.29
6.61_455.1926m/z	455.193	6.61097	neg	Scorzoside	HMDB0040713	Lipids and lipid-like molecules	Prenol lipids	Terpene lactones	*		51.1	58.1	M+FA-H	C21H30O8	0.906472	2.05412	4.75227e-06	8.93639e-05	27.3952	1.76517e+08	169223	0.000958683	160126	167279	192595	165908	30205	270874	198451	168351	0.000958683	0.000958683	0.000958683	0.000958683	0.000958683	0.000958683	0.000958683	0.000958683
9.42_280.1675n	279.16	9.42295	neg	Methyl (3b,11x)-3-Hydroxy-8-oxo-6-eremophilen-12-oate	HMDB0041229	Lipids and lipid-like molecules	Prenol lipids	Sesquiterpenoids	*		49.2	49.3	M-H, M+FA-H	C16H24O4	0.214123	2.05073	2.41732e-05	0.000293672	27.4435	1.82528e+08	174987	0.000958683	147534	204591	157410	243430	10867.6	279505	162837	193719	0.000958683	0.000958683	0.000958683	0.000958683	0.000958683	0.000958683	0.000958683	0.000958683
1.67_348.0871m/z	348.087	1.67203	neg	BICUCULLINE (+)	44019	Unclassified	Unclassified	Unclassified			38	0	M-H2O-H	C20H17NO6	-1.75893	2.04932	7.49141e-05	0.000653412	0.752273	1.68444	432094	256520	494131	392592	370030	472740	292956	445107	518599	470596	308247	253945	267083	253995	271075	208715	320627	168472
0.68_418.1554m/z	418.155	0.678417	pos	Thaumatin b, recombinant	HMDB0032529	Benzenoids	Benzene and substituted derivatives	Benzenesulfonamides			36.4	0	M+K	C19H29N3O3S	-1.86904	2.04564	6.76781e-07	2.13267e-05	-1.03473	0.488106	152582	312600	196966	196936	166615	126585	96430.8	150475	165938	120708	290664	344650	305711	254096	299669	285250	349160	371597
2.06_382.1794m/z	382.179	2.05648	pos	Piperolein B	86902	Organoheterocyclic compounds	Benzodioxoles	Unclassified			37.5	0	M+K	C21H29NO3	4.41894	2.04539	4.55146e-08	2.76705e-06	-11.2101	0.000422094	65.9617	156273	0.000958683	0.000958683	0.000958683	115.798	0.000958683	411.889	0.000958683	0.000958683	110451	155704	198823	124832	142924	172096	116507	228844
8.58_470.2750m/z	470.275	8.57702	pos	19-Norandrosterone glucuronide	1438	Unclassified	Unclassified	Unclassified			39.2	0	M+NH4	C24H36O8	0.415752	2.00566	0.000862999	0.00442916	27.5583	1.97636e+08	189470	0.000958683	103128	157897	89090.8	290065	10992.4	412014	212977	239598	0.000958683	0.000958683	0.000958683	0.000958683	0.000958683	0.000958683	0.000958683	0.000958683
0.72_116.0709m/z	116.071	0.719967	pos	L-Proline	29	Organic acids and derivatives	Carboxylic acids and derivatives	Amino acids, peptides, and analogues	**	C00148	57.5	96.6	M+H	C5H9NO2	2.90808	1.97674	0.016573	0.0502523	-0.252426	0.839484	1.16573e+06	1.38862e+06	1.51041e+06	1.15627e+06	1.32866e+06	1.1617e+06	1.27009e+06	947919	970429	980339	1.44803e+06	1.21841e+06	1.40008e+06	1.54609e+06	1.54141e+06	1.295e+06	1.36981e+06	1.29016e+06
10.74_541.3170n	542.324	10.7361	pos	LysoPC(20:5(5Z,8Z,11Z,14Z,17Z))	HMDB0010397	Lipids and lipid-like molecules	Glycerophospholipids	Glycerophosphocholines	**	C04230	57.6	90.4	M+H, M+Na	C28H48NO7P	0.384253	1.94203	0.0201925	0.0589343	-0.429691	0.742421	660865	890149	810334	558538	648178	676478	609330	700230	609613	674219	1.08038e+06	977329	940449	1.2046e+06	831790	985876	558978	541796
12.87_300.2897m/z	300.29	12.8695	pos	Palmitoyl Ethanolamide	43210	Organic acids and derivatives	Carboximidic acids and derivatives	Carboximidic acids	**	C16512	55.2	80.1	M+H	C18H37NO2	-0.0968209	1.93262	1.51956e-06	3.91315e-05	-1.09474	0.46822	126720	270642	187803	113722	110317	117151	100082	130058	153279	101348	312348	296171	274947	331282	272332	230952	226820	220286
12.56_524.2991m/z	524.299	12.5565	pos	PS(18:1(9Z)/0:0)[U]	40832	Unclassified	Unclassified	Unclassified			37.9	0	M+H	C24H46NO9P	1.49897	1.92437	2.03205e-08	1.51306e-06	3.84373	14.3575	144978	10097.8	148262	126208	115051	155433	92640.4	164240	200499	157492	19714.4	14979.8	10202.1	7171.91	12878.2	11631.5	0.000958683	4204.1
6.94_513.1980m/z	513.198	6.93517	neg	Paucin	67776	Unclassified	Unclassified	Unclassified			39.6	0	M+FA-H	C23H32O10	0.636987	1.92	0.000623378	0.00338568	27.406	1.77834e+08	170487	0.000958683	128179	78377.2	134005	251866	8096.83	366714	201791	194863	0.000958683	0.000958683	0.000958683	0.000958683	0.000958683	0.000958683	0.000958683	0.000958683
0.68_198.1238m/z	198.124	0.678417	pos	5-Hydroxykynurenamine	HMDB0004076	Organic oxygen compounds	Organooxygen compounds	Carbonyl compounds	**	C05638	38.5	0	M+NH4	C9H12N2O2	0.265831	1.89395	1.95045e-08	1.48755e-06	-4.05414	0.0601979	8353.11	138761	7533.88	10560	8714.59	9364.77	5104.68	9281.01	6426.74	9839.16	147497	154246	123911	206798	125344	138795	106142	107355
12.95_573.3037m/z	573.304	12.9459	pos	1-Palmitoylglycerophosphoinositol	HMDB0061695	Lipids and lipid-like molecules	Glycerophospholipids	Glycerophosphoinositols	***		54.9	80.2	M+H	C25H49O12P	0.511071	1.89225	0.0269394	0.0741819	-0.597632	0.660838	456409	690652	684448	478140	329120	476458	537483	449246	402888	293490	1.14866e+06	811782	617968	762716	432660	720864	384356	646210
11.13_566.3217m/z	566.322	11.1274	pos	LysoPC(20:4(8Z,11Z,14Z,17Z))	HMDB0010396	Lipids and lipid-like molecules	Glycerophospholipids	Glycerophosphocholines	***	C04230	38.6	0	M+Na	C28H50NO7P	-0.0497163	1.87451	0.00212377	0.00925953	-0.745957	0.596272	253769	425592	407574	328050	233210	200010	247780	190688	217473	205365	623312	521766	381854	423668	455529	331969	330190	336450
6.80_515.2926n	538.282	6.79695	pos	Taurallocholic acid	LMST05040019	Lipids and lipid-like molecules	Steroids and steroid derivatives	Bile acids, alcohols and derivatives	*		52.8	74.9	M+Na, M+K	C26H45NO7S	1.71559	1.85489	0.034066	0.0897379	-0.909744	0.532279	256011	480971	131882	124628	451766	112450	718958	213207	90764.3	204433	267536	384347	644367	574353	425319	334122	728157	489565
0.67_665.2152m/z	665.215	0.668067	neg	4-Oxo-norfloxacin	1600	Unclassified	Unclassified	Unclassified			37.9	0	2M-H	C16H16FN3O4	-3.68181	1.8465	0.000264188	0.00169963	-3.79727	0.0719296	11486.9	159697	24519	27770.5	7112.32	0.000958683	0.000958683	0.000958683	1387.3	31106.5	239802	237815	158902	232085	205735	118617	75016	9605.81
0.71_138.0550m/z	138.055	0.7061	pos	p-Aminobenzoic acid	3261	Benzenoids	Benzene and substituted derivatives	Benzoic acids and derivatives	**	C00568	50.5	55.7	M+H	C7H7NO2	0.300613	1.83733	5.92875e-07	1.93428e-05	-3.32689	0.0996568	14511	145610	22177	14062.7	16521.2	12795.6	8084.82	17380	13029.9	12037.2	137495	203116	181640	170285	118838	171446	103275	78787.7
0.69_685.2381m/z	685.238	0.69225	pos	Galabiose	86577	Organic oxygen compounds	Organooxygen compounds	Carbohydrates and carbohydrate conjugates		C00760	36.2	0	M+H	C24H44O22	-2.3827	1.8324	1.82107e-06	4.42472e-05	-2.36932	0.193537	32116.2	165944	67304.3	42477.5	26623.5	12636.7	0.000958683	39825.6	36081.5	31980.4	133271	201974	162688	135972	105767	211409	230910	145559
1.40_330.1408m/z	330.141	1.39583	pos	Galactose-beta-1,4-xylose	HMDB0011677	Organic oxygen compounds	Organooxygen compounds	Carbohydrates and carbohydrate conjugates			39.4	4.81	M+NH4	C11H20O10	4.1927	1.82572	8.44557e-06	0.000134677	-1.51056	0.350974	70723.8	201507	68332.9	60286.1	98474.9	88352.7	58799	73687	59000.7	58857	150459	149716	159082	157298	244404	227501	271643	251957
1.40_153.0408m/z	153.041	1.39583	pos	Xanthine	HMDB0000292	Organoheterocyclic compounds	Imidazopyrimidines	Purines and purine derivatives	***	C00385	53.8	75.7	M+H	C5H4N4O2	0.611168	1.82005	2.89484e-07	1.11367e-05	-1.3225	0.39984	81718.9	204379	98013.6	83429.7	109787	91794.6	64953.6	78648.8	63086.4	64037.1	207496	171537	163422	162757	236754	217278	243687	232100
10.80_492.3086m/z	492.309	10.8035	pos	PC(8:0/8:0)[U]	39987	Unclassified	Unclassified	Unclassified			38.6	0	M+H-H2O	C24H48NO8P	0.29098	1.815	1.32334e-07	6.36376e-06	2.22326	4.66948	156265	33465.1	186322	110621	139571	175433	104613	190158	151492	191907	34746.6	31658.2	23281.8	31579.2	34336.2	37530.7	33208.8	41379.2
2.54_219.1107n	220.118	2.54222	pos	Pantothenic Acid	241	Organic oxygen compounds	Organooxygen compounds	Alcohols and polyols	**	C00864	56.6	85.2	M+H, M+Na, M+H-H2O	C9H17NO5	0.250558	1.8055	0.0218134	0.0626689	-0.443823	0.735184	518494	705257	474461	425888	502429	598296	389807	686879	529437	540752	502845	465085	589577	793102	894619	765890	661813	969124
7.74_485.2396m/z	485.24	7.73823	neg	(3S,7E,9R)-4,7-Megastigmadiene-3,9-diol 9-[apiosyl-(1->6)-glucoside]	HMDB0029766	Lipids and lipid-like molecules	Fatty Acyls	Fatty acyl glycosides	*		45.7	34.2	M-H2O-H	C24H40O11	0.772926	1.79453	2.08118e-06	4.80388e-05	6.44197	86.9416	129785	1492.78	142608	113364	189412	154312	42315	163655	87072.2	145538	2068.75	420.826	1786.98	1850.11	656.758	0.000958683	10.0169	5148.8
11.34_502.2945m/z	502.294	11.3414	neg	LysoPE(0:0/20:3(5Z,8Z,11Z))	HMDB0011485	Lipids and lipid-like molecules	Glycerophospholipids	Glycerophosphoethanolamines	*		48.9	50.8	M-H	C25H46NO7P	1.1478	1.78683	0.000510739	0.00289745	0.747797	1.67923	347013	206650	373353	247893	316050	376171	521106	372068	271950	297513	241742	183781	200255	192397	235835	214863	198806	185526
7.53_442.2204n	460.254	7.53063	pos	CAY10509	45170	Unclassified	Unclassified	Unclassified			37.2	0	M+NH4, M+Na, M+K	C23H35FO5S	3.26082	1.78038	2.93598e-06	6.23169e-05	9.57914	764.909	127426	166.59	140732	148029	195032	153674	33428.6	138910	92020.9	117586	0.000958683	178.569	152.01	237.563	100.825	134.872	361.115	167.767
0.70_307.0434m/z	307.043	0.696167	neg	Mannitol 1-phosphate	HMDB0001530	Organic oxygen compounds	Organooxygen compounds	Carbohydrates and carbohydrate conjugates	**	C00644	38.5	0	M+FA-H	C6H15O9P	-0.502181	1.77351	0.000187796	0.00131302	-1.24924	0.42067	96203.6	228691	167124	118320	111676	60105.2	44301.9	99638.8	70353.7	98108.1	291247	231009	257813	297886	266009	175539	199477	110550
12.69_494.3257m/z	494.326	12.6898	neg	PE(19:0/0:0)	LMGP02050028	Lipids and lipid-like molecules	Glycerophospholipids	Glycerophosphoethanolamines			49.4	53.5	M-H	C24H50NO7P	1.04302	1.73303	3.00957e-06	6.3251e-05	1.83828	3.57584	160747	44953.6	193186	135434	131270	237668	107603	195746	151159	133910	49677.3	38505.3	43702.5	44612.6	44707.4	40821.5	49392	48209.8
12.63_466.3294m/z	466.329	12.63	pos	PE(P-18:0/0:0)	46720	Lipids and lipid-like molecules	Glycerophospholipids	Glycerophosphoethanolamines			38.6	0	M+H	C23H48NO6P	0.387213	1.72991	1.75621e-08	1.37001e-06	2.4347	5.40651	136626	25270.7	171994	138768	177885	104361	105673	138038	122965	133326	26443	21557.6	16910.9	25525.1	22944	28432.8	27276	33076.1
0.70_193.0345m/z	193.035	0.696167	neg	D-2-Hydroxyglutaric acid	HMDB0000606	Organic acids and derivatives	Hydroxy acids and derivatives	Short-chain hydroxy acids and derivatives	***	C01087	38.4	0	M+FA-H	C5H8O5	-5.83465	1.7298	5.55467e-05	0.000533676	0.963089	1.94948	264787	135824	215125	294572	273210	342393	229341	262974	211139	289540	133701	113248	104421	136236	123437	127879	103363	244309
1.03_347.0396m/z	347.04	1.03097	neg	Inosine 5'-monophosphate (IMP)	3490	Unclassified	Unclassified	Unclassified			48.3	47.2	M-H	C10H13N4O8P	-0.562611	1.72796	0.00671601	0.0235775	2.02773	4.07761	209230	51311.7	95779.9	320456	104741	243332	400319	101007	50245.1	357956	38210.1	62735.5	54560.1	41312.1	20466.1	108179	60271.8	24759.7
13.13_363.2893m/z	363.289	13.1255	pos	MG(0:0/20:3(11Z,14Z,17Z)/0:0)	62329	Lipids and lipid-like molecules	Endocannabinoids	Unclassified	*		37.9	0	M+H-H2O	C23H40O4	-0.234599	1.72461	1.10256e-05	0.000165185	3.54295	11.6556	126387	10843.5	207915	86413.7	125986	129655	189380	108181	78585.1	84981	23619.5	14988.8	6680.82	13254.7	5303.97	15895.2	4515.89	2489.2
1.14_464.0815m/z	464.082	1.14423	pos	Adenylsuccinic acid	HMDB0000536	Benzenoids	Benzene and substituted derivatives	Biphenyls and derivatives	**	C03794	51.5	65.7	M+H	C14H18N5O11P	0.425927	1.72045	0.00308277	0.0124561	2.00328	4.0091	196238	48948.1	145085	196101	144303	126988	437005	153585	81149.7	285684	63421.8	25188	30189.4	36893.2	16286.5	65794.6	81944.7	71866.2
8.21_382.2223m/z	382.222	8.20535	pos	terpentecin	LMPR0104040002	Lipids and lipid-like molecules	Prenol lipids	Isoprenoids			50.6	57	M+NH4	C20H28O6	-0.182861	1.71903	0.000935088	0.00473597	27.1294	1.4681e+08	140744	0.000958683	55822.6	91371.9	93315.7	164446	19778.4	317602	186489	197126	0.000958683	0.000958683	0.000958683	0.000958683	0.000958683	0.000958683	0.000958683	0.000958683
0.74_362.0508m/z	362.051	0.738317	neg	8-Oxo-dGMP	HMDB0011670	Nucleosides, nucleotides, and analogues	Purine nucleotides	Purine deoxyribonucleotides			40.8	10.5	M-H	C10H14N5O8P	0.176148	1.7133	0.0136527	0.0429053	1.07479	2.10641	312584	148397	187549	456079	183262	366141	498752	171623	146269	490997	148885	228169	142972	129037	69433.9	220710	142287	105678
0.68_268.9832m/z	268.983	0.682083	neg	4-thiodimethylarsenobutanoic acid	LMFA00000041	Lipids and lipid-like molecules	Fatty Acyls	Other Fatty Acyls			37.7	0	M+FA-H	C6H13AsO2S	-0.861303	1.71075	0.0157698	0.0482447	-0.90507	0.534007	190522	356779	266428	117992	265717	139596	200990	125903	251517	156035	341346	221777	207035	241976	446278	239709	617507	538602
0.72_221.0900n	204.087	0.719967	pos	N-Acetylmannosamine	HMDB0001129	Organic oxygen compounds	Organooxygen compounds	Carbohydrates and carbohydrate conjugates	**	C00645	51.5	63.8	M+H-H2O, M+H	C8H15NO6	0.184373	1.69766	1.44124e-05	0.00019968	-0.932817	0.523835	123567	235889	156267	128036	121319	109852	86075	141057	134862	111065	206313	200767	218493	271168	299303	216298	185105	289661
4.71_784.1512m/z	784.151	4.70885	neg	FAD	HMDB0001248	Nucleosides, nucleotides, and analogues	Flavin nucleotides	Unclassified	***	C00016	57.9	92.3	M-H	C27H33N9O15P2	1.72739	1.68702	0.0396964	0.100774	0.22116	1.16567	1.38721e+06	1.19005e+06	1.37817e+06	1.11527e+06	1.36232e+06	1.42565e+06	1.52822e+06	1.54006e+06	1.27171e+06	1.47629e+06	1.02924e+06	898648	1.11655e+06	1.11053e+06	1.32645e+06	1.17816e+06	1.31688e+06	1.54398e+06
0.75_277.1030m/z	277.103	0.7477	pos	Glutamylglutamic acid	HMDB0028818	Organic acids and derivatives	Carboxylic acids and derivatives	Amino acids, peptides, and analogues	***	C01425	48.6	49	M+H	C10H16N2O7	0.0336008	1.68381	4.94284e-08	2.92546e-06	-0.785863	0.580005	142707	246044	151578	123499	171524	132453	148724	138845	153301	121731	227953	215957	223207	272530	244677	253057	256825	274146
11.08_1093.6241m/z	1093.62	11.0844	pos	Valinomycin	64667	Unclassified	Unclassified	Unclassified			36.2	0	M+H-H2O	C54H90N6O18	-3.42024	1.662	0.0017044	0.00772546	-0.739819	0.598814	196033	327369	331551	139379	204152	181787	243666	200367	70328	197035	409271	273322	294805	269224	398205	308794	282048	383281
9.27_532.3119m/z	532.312	9.27012	pos	Capsianoside V	HMDB0030737	Lipids and lipid-like molecules	Prenol lipids	Terpene glycosides	*		55.5	82.2	M+NH4	C26H42O10	0.504032	1.66024	1.4321e-05	0.000199154	15.1329	35930.5	115527	3.21528	107137	133024	173951	78786.7	23914	177989	101976	127435	0.000958683	0.000958683	0.000958683	25.7155	0.000958683	0.000958683	0.000958683	0.000958683
0.68_501.0659m/z	501.066	0.678417	pos	Quercetin 3-O-glucuronide	HMDB0029212	Phenylpropanoids and polyketides	Flavonoids	Flavonoid glycosides	***		36.1	0	M+Na	C21H18O13	4.10043	1.65973	0.00223097	0.00962999	2.80904	7.00819	152271	21727.6	70018	118668	47992.4	282609	160956	52674.7	292523	192727	5020.13	23069.9	0.000958683	17641	41514.8	22394.4	25747.9	38432.4
7.37_722.3957m/z	722.396	7.36687	pos	Isofumonisin B1	HMDB0032719	Organic acids and derivatives	Carboxylic acids and derivatives	Fumonisins			50	53.1	M+H	C34H59NO15	-0.0889108	1.65082	0.000176177	0.00124839	11.281	2488.44	121373	48.7746	71012.2	79663.7	133718	114248	14981.8	144221	179730	233407	0.000958683	0.000958683	0.000958683	269.039	0.000958683	0.000958683	0.000958683	121.152
1.03_385.1283m/z	385.128	1.03175	pos	Nobiletin	HMDB0029540	Phenylpropanoids and polyketides	Flavonoids	O-methylated flavonoids	***	C10112	37.6	0	M+H-H2O	C21H22O8	0.40563	1.6126	2.35465e-05	0.000288719	-0.686298	0.621446	181436	291958	261267	149196	165345	192157	167283	157635	216566	142041	256119	305835	304408	280033	315974	332285	242069	298940
0.68_499.0516m/z	499.052	0.682083	neg	4,4'-Sulfonyldiphenol	69883	Unclassified	Unclassified	Unclassified			38	0	2M-H	C12H10O4S	-2.22377	1.60811	0.000822966	0.00425922	2.73373	6.65172	136626	20540	77288.4	121302	54491.4	262119	191364	40594.5	175692	170157	10219	23122	2763.25	26732.3	34947.6	16561	17392.5	32582.1
0.75_364.0650m/z	364.065	0.7477	pos	Guanosine 3'-phosphate	63402	Nucleosides, nucleotides, and analogues	Purine nucleosides	Unclassified	**	C06193	48.6	51.4	M+H	C10H14N5O8P	-0.852647	1.60139	0.0121277	0.0387188	1.05489	2.07755	274669	132208	159125	391856	174757	315176	450411	167712	126023	412292	135882	181792	120032	134576	57976.2	206345	125519	95541.5
0.73_205.1315n	244.093	0.73385	pos	Pantothenol	HMDB0004231	Organic oxygen compounds	Organooxygen compounds	Alcohols and polyols	**	C05944	38.8	0	M+H-H2O, M+K	C9H19NO4	0.246352	1.58659	5.05307e-06	9.35535e-05	-2.46001	0.181745	21290.9	117147	26718.2	20310.7	16815.6	19593.8	9144.91	21451.7	35255.4	21037.2	127155	86903.7	82937.6	130665	139073	89581.3	90335.7	190526
8.79_337.1659m/z	337.166	8.78778	neg	(3beta,6beta)-Furanoeremophilane-3,6-diol 6-acetate	HMDB0034930	Lipids and lipid-like molecules	Prenol lipids	Sesquiterpenoids	*		48.4	45.8	M+FA-H	C17H24O4	0.849746	1.57183	0.000641611	0.0034623	26.8445	1.205e+08	115522	0.000958683	67542.4	57260.4	114859	161883	10416.4	256536	133491	122185	0.000958683	0.000958683	0.000958683	0.000958683	0.000958683	0.000958683	0.000958683	0.000958683
7.47_719.3507m/z	719.351	7.47185	neg	1-O-(8R-hydroxy-8-methyl-3Z,9-decadienoyl)-beta-D-glucopyranose	LMFA13010039	Lipids and lipid-like molecules	Fatty Acyls	Fatty acyl glycosides			36.8	1.76	2M-H	C17H28O8	1.62352	1.56805	5.18687e-06	9.50049e-05	26.6123	1.02587e+08	98348.7	0.000958683	99154.8	77325.3	108069	120725	11695.9	116948	115949	136923	0.000958683	0.000958683	0.000958683	0.000958683	0.000958683	0.000958683	0.000958683	0.000958683
11.28_466.2931m/z	466.293	11.2838	pos	PE(17:1(9Z)/0:0)	46714	Lipids and lipid-like molecules	Glycerophospholipids	Glycerophosphoethanolamines			57.6	93.5	M+H	C22H44NO7P	0.521018	1.56749	2.23838e-07	9.30943e-06	1.19841	2.29487	161620	70426.9	185372	111957	165524	183116	173196	185550	141664	146586	83842.6	71158.1	58660.2	65981.5	73134	79367.5	60224.1	71046.8
9.62_406.2719n	407.279	9.61968	pos	3alpha,9alpha-Dihydroxy-11-oxo-5beta-cholan-24-oic Acid	LMST04010291	Unclassified	Unclassified	Unclassified			53.4	73	M+H-H2O, M+H	C24H38O5	-0.0521787	1.56263	0.000361381	0.0021814	-3.6563	0.0793131	8999.05	113462	4417.59	5927.12	7108.91	7737.1	18257.1	16542.3	4957.51	7044.72	62196.2	54603.7	110179	115412	240716	64350.9	94347.7	165894
0.70_293.0279m/z	293.028	0.696167	neg	Ibervirin	HMDB0034370	Organosulfur compounds	Isothiocyanates	Unclassified			37.6	0	2M-H	C5H9NS2	-0.317102	1.54052	4.61436e-05	0.000469628	0.856797	1.81101	223016	123144	225119	254266	212518	233286	166973	232369	271995	187598	143697	100519	93935.9	94453.1	118167	95423.7	149032	189925
5.11_400.2180m/z	400.218	5.10707	pos	1,2,10-Trihydroxydihydro-trans-linalyl oxide 7-O-beta-D-glucopyranoside	HMDB0033237	Organic oxygen compounds	Organooxygen compounds	Carbohydrates and carbohydrate conjugates			54.2	75.9	M+NH4	C16H30O10	0.719052	1.53993	0.000196023	0.00135267	11.1479	2269.15	101030	44.5231	122283	88227.6	64290.1	217637	27287.5	75564.8	130694	82253.6	0.000958683	0.000958683	154.48	118.013	0.000958683	83.6866	0.000958683	0.000958683
1.03_213.1233m/z	213.123	1.03175	pos	2-Phenyl-1,3-propanediol monocarbamate	HMDB0060351	Benzenoids	Benzene and substituted derivatives	Unclassified	**	C16586	39.1	0	M+NH4	C10H13NO3	-0.494587	1.53966	6.89388e-05	0.000616871	-0.715579	0.60896	151102	248131	158498	175172	216246	187730	111524	150770	105256	103622	266525	280979	262654	238321	274649	224284	226916	210724
11.10_526.3149m/z	526.315	11.1036	neg	PE(0:0/18:0)	LMGP02050038	Lipids and lipid-like molecules	Glycerophospholipids	Glycerophosphoethanolamines	*		37.9	0	M+FA-H	C23H48NO7P	-0.239371	1.5257	3.90747e-06	7.69247e-05	0.841407	1.7918	204945	114380	215900	153164	215516	195177	262100	203908	178679	215117	98667.9	102352	107114	106173	134630	106139	123963	135998
10.75_398.3266m/z	398.327	10.7531	pos	3-hydroxyhexadecanoyl carnitine	HMDB0061642	Lipids and lipid-like molecules	Fatty Acyls	Fatty acid esters	*		49.5	51.9	M+H-H2O	C23H45NO5	0.226293	1.51921	2.16595e-05	0.000270258	1.93513	3.82412	123710	32350	204547	99502.8	79924.6	152464	98626.6	142241	95795.1	116581	29777.7	24023.5	44565.7	41518.9	28558.4	29812.2	29425	31118.6
11.08_400.3420m/z	400.342	11.0844	pos	L-Palmitoylcarnitine	HMDB0000222	Lipids and lipid-like molecules	Fatty Acyls	Fatty acid esters	***	C02990	52.7	68.5	M+H	C23H45NO4	-0.249415	1.51853	0.000488741	0.00280108	0.752378	1.68457	256847	152470	300170	250818	219798	201631	342304	312562	197022	230468	162171	95463.2	128277	128091	166425	146995	182106	210236
11.90_464.3138m/z	464.314	11.9031	pos	LysoPC(15:0)	HMDB0010381	Lipids and lipid-like molecules	Glycerophospholipids	Glycerophosphocholines	***	C04230	38.1	0	M+H-H2O	C23H48NO7P	0.484151	1.51189	7.7104e-09	7.65485e-07	1.98021	3.9455	110285	27952.2	111739	128605	105292	90435.2	122871	90082.3	106341	126918	18965.2	54836.3	23944.1	28406.4	23841.2	27346.9	28583.2	17694.1
11.77_526.3520m/z	526.352	11.7662	neg	PC(O-16:0/0:0)	LMGP01060010	Lipids and lipid-like molecules	Glycerophospholipids	Glycerophosphocholines			52.9	69.2	M+FA-H	C24H52NO6P	1.11174	1.49746	5.12692e-08	2.97709e-06	1.48547	2.80008	129843	46371.1	122656	119847	163443	135375	159971	102156	111090	124206	42238.6	40403.7	53496	49632.6	51570	44227.2	41289.7	48110.8
11.69_436.2837m/z	436.284	11.6867	neg	PE(P-16:0/0:0)	LMGP02070001	Lipids and lipid-like molecules	Glycerophospholipids	Glycerophosphoethanolamines			44.6	29.9	M-H	C21H44NO6P	0.819753	1.48246	2.81098e-11	1.17972e-08	2.01197	4.03331	103863	25751.3	88046.1	98971.8	116955	100454	115666	96930.5	101408	112474	16426.1	35736.4	25260.4	26057.3	27446.6	22513	31719.4	20851.5
0.69_342.1395m/z	342.139	0.69225	pos	Bis-D-fructose 2',1:2,1'-dianhydride	66164	Unclassified	Unclassified	Unclassified			37.9	0	M+NH4	C12H20O10	-0.0680075	1.48057	0.000416261	0.00244487	-1.11162	0.462775	85121.6	183937	132342	130361	93014.1	53575.8	54327.3	91214.1	60597.6	65540	264770	226269	210837	176073	156305	189443	151082	96717.5
0.79_283.0684m/z	283.068	0.7942	neg	5-Methylbarbiturate	63412	Unclassified	Unclassified	Unclassified			39.7	0	2M-H	C5H6N2O3	0.145584	1.47758	7.17402e-05	0.000633248	-1.36771	0.387507	56648.8	146188	72000.2	61271.9	81500.1	63525.4	38057	55491.5	42017.3	39326.7	137450	127667	93747.7	103170	173324	142215	163769	228159
1.03_268.1038m/z	268.104	1.03175	pos	Adenosine	86	Nucleosides, nucleotides, and analogues	Purine nucleosides	Unclassified	**	C00212	58	93.9	M+H	C10H13N5O4	-0.693649	1.47598	0.0241216	0.0679631	-0.338764	0.790718	519041	656417	580503	547133	462998	535618	414278	484377	432055	695369	683516	738561	679977	729938	629476	822568	433279	534023
6.84_499.2190m/z	499.219	6.83678	neg	6S,9R-Dihydroxy-4,7E-megastigmadien-3-one 9-[apiosyl-(1->6)-glucoside]	HMDB0029773	Lipids and lipid-like molecules	Fatty Acyls	Fatty acyl glycosides	*		53.7	72	M-H2O-H	C24H38O12	0.996815	1.4752	0.000200415	0.00137784	26.5769	1.00105e+08	95969	0.000958683	77892.7	44904.3	96833.1	147764	8435.56	181373	108205	102345	0.000958683	0.000958683	0.000958683	0.000958683	0.000958683	0.000958683	0.000958683	0.000958683
11.67_597.3035m/z	597.303	11.6722	pos	Ganoderic acid alpha	88916	Lipids and lipid-like molecules	Prenol lipids	Triterpenoids	*		36.1	0	M+Na	C32H46O9	0.166971	1.46418	4.21601e-09	4.8658e-07	-5.67966	0.0195098	1560.83	80002.4	5098.55	0.000958683	1031.69	1157.56	2989.95	0.000958683	0.000958683	2208.89	67214.4	75652.1	78647.8	62733.5	69526	94474.2	76064.4	115707
0.67_503.1619m/z	503.162	0.668067	neg	2-Keto-3-deoxyoctonate (KDO)	4143	Unclassified	Unclassified	Unclassified			38.9	0	2M-H	C9H16O8	0.371829	1.46075	0.000175719	0.0012461	-2.32238	0.199937	22690.7	113489	46606.2	56401.2	16336.6	2059.38	3683.99	16272.6	6393.17	33772.1	175181	130371	107930	139030	135522	117641	83106.2	19132.3
7.74_583.2795n	582.272	7.73823	neg	Dihydroergotamine	2259	Alkaloids and derivatives	Ergoline and derivatives	Lysergic acids and derivatives		C07798	39.1	0	M-H, M+FA-H	C33H37N5O5	0.11149	1.45899	0.0232506	0.0659719	-0.876972	0.544509	156377	287190	132943	96068.9	379941	107850	275511	92385.1	63556.5	102763	186678	257298	366064	237083	213281	249757	471589	315766
12.29_524.2991m/z	524.299	12.2912	pos	1-Oleoylglycerophosphoserine	HMDB0061694	Lipids and lipid-like molecules	Glycerophospholipids	Glycerophosphoserines	***		38.1	0	M+H	C24H46NO9P	1.49404	1.45025	0.000327309	0.00200934	0.998718	1.99822	185064	92614.3	168862	157219	134073	208368	133809	196361	279169	202651	110651	110522	74050.8	128001	111641	93840.7	49285.7	62921.8
0.76_276.1442m/z	276.144	0.761633	pos	1,1'-(Tetrahydro-6a-hydroxy-2,3a,5-trimethylfuro[2,3-d]-1,3-dioxole-2,5-diyl)bis-ethanone	HMDB0032527	Organic oxygen compounds	Organooxygen compounds	Ethers			39	0	M+NH4	C12H18O6	0.07206	1.44745	0.0268525	0.0739644	0.984758	1.97898	251293	126981	187648	166984	142391	200644	572590	332565	210315	197204	136392	116657	101501	112290	131712	140666	139514	137115
8.76_338.1728n	321.17	8.76333	pos	18-carboxy dinor Leukotriene B4	HMDB0062301	Lipids and lipid-like molecules	Fatty Acyls	Fatty acids and conjugates	*		50.3	56.5	M+H, M+NH4, M+Na, M+H-H2O	C18H26O6	-0.373194	1.44743	0.00162491	0.00745181	26.6799	1.07509e+08	103067	0.000958683	56953.9	49508.8	87756.2	146890	7618.56	254292	112961	108551	0.000958683	0.000958683	0.000958683	0.000958683	0.000958683	0.000958683	0.000958683	0.000958683
13.30_329.2474m/z	329.247	13.3027	pos	DHA	LMFA01030185	Lipids and lipid-like molecules	Steroids and steroid derivatives	Androstane steroids	**	C01227	54.2	77.1	M+H	C22H32O2	-0.352345	1.44428	0.000577076	0.00318478	-0.993175	0.502371	94715.3	188537	104430	65529.2	66023.1	88286.9	115105	95969.6	112370	110008	148336	150375	115910	175244	295338	182838	235113	205138
11.86_643.2897m/z	643.29	11.8616	neg	PI(22:6(4Z,7Z,10Z,13Z,16Z,19Z)/0:0)	81177	Lipids and lipid-like molecules	Glycerophospholipids	Glycerophosphoinositols			37.4	0	M-H	C31H49O12P	1.30178	1.44201	3.96236e-08	2.54059e-06	-0.966716	0.511669	81451.1	159187	98439.3	69122.8	77918.6	91111.5	81828.7	84173.5	60613.6	88401	162636	169471	146333	154196	139502	184749	141531	175080
10.65_302.3053m/z	302.305	10.6542	pos	Sphinganine	395	Organic nitrogen compounds	Organonitrogen compounds	Amines	**	C00836	58.4	95.3	M+H	C18H39NO2	-0.0932825	1.42758	5.37315e-05	0.00052057	2.39417	5.25675	102641	19525.5	92479.9	89922.3	89766.9	79184.9	202878	91892.2	83477.2	91524.9	21167.7	15636.1	15851.3	23799.5	14823.2	19567.1	14570.9	30788.3
11.72_506.3258m/z	506.326	11.7188	neg	Gymnodimine	HMDB0041430	Organoheterocyclic compounds	Pyridines and derivatives	Hydropyridines	*		36.9	2.29	M-H	C32H45NO4	-3.59794	1.41441	8.50522e-07	2.57471e-05	0.891604	1.85524	165104	88993.3	190296	120211	173179	173596	148258	180907	164690	169692	98799.2	88617.5	83519.8	98977.3	99033	104052	72245.9	66701.8
14.45_386.2372m/z	386.237	14.4496	neg	N-linoleoyl taurine	LMFA08020138	Lipids and lipid-like molecules	Fatty Acyls	Fatty amides			37.9	5.32	M-H	C20H37NO4S	0.46503	1.39691	0.000969301	0.00487449	-1.52563	0.347327	47287.6	136147	59813.6	37111.9	26772	61622.7	63430.8	22634.6	46038.9	60875.9	93885.3	117227	49539.7	165338	240308	127846	116057	178974
12.05_494.3244m/z	494.324	12.0528	pos	PC(16:1(9Z)/0:0)[U]	40289	Unclassified	Unclassified	Unclassified			38	0	M+H	C24H48NO7P	0.511456	1.39678	5.18793e-08	2.97709e-06	1.77024	3.41111	100071	29336.8	127523	73622.3	97135.4	103404	123804	100729	86162.7	88186.9	37479.1	34676.6	22903.7	25009.5	32074.8	29161.5	27601.6	25787.5
12.81_582.3783m/z	582.378	12.8115	neg	LysoPE(0:0/22:0)	HMDB0011490	Lipids and lipid-like molecules	Glycerophospholipids	Glycerophosphoethanolamines	*		55	81.3	M+FA-H	C27H56NO7P	1.2738	1.38717	1.99149e-06	4.71472e-05	1.03888	2.05463	143348	69768.3	171730	126128	126492	163043	100909	151192	170324	136970	63194.4	61540.3	60752.7	61582.4	80905.3	69575.8	84978.6	75617
8.97_428.2644m/z	428.264	8.96547	pos	forskolin	LMPR0104030004	Organoheterocyclic compounds	Benzofurans	Benzofuranones		C17854	57.8	92	M+NH4	C22H34O7	0.309155	1.38536	0.00281046	0.0115844	9.45119	699.992	99602.3	142.291	29218.8	33873.8	111910	91283.6	20765.2	258552	120618	130597	143.408	117.04	0.000958683	0.000958683	125.626	0.000958683	560.067	192.181
14.51_339.2893m/z	339.289	14.5061	pos	Glycidyl oleate	73127	Unclassified	Unclassified	Unclassified			37.8	0	M+H	C21H38O3	-0.159223	1.37535	0.00913867	0.0306945	2.31682	4.98234	126829	25455.6	351428	82708.3	109300	97029.5	69164.3	85868.5	106804	112326	48263.8	461.157	0.000958683	8627.48	10690.6	31955	57947.2	45699.5
11.33_552.3312m/z	552.331	11.326	neg	PC(17:1(9Z)/0:0)	LMGP01050126	Lipids and lipid-like molecules	Glycerophospholipids	Glycerophosphocholines			50.2	56.9	M+FA-H	C25H50NO7P	1.0961	1.37211	4.46849e-06	8.50672e-05	0.994191	1.99196	148077	74337.1	176859	101961	150646	158602	113835	174998	140577	167137	76219.8	76395.8	67834.2	66219.2	88938.6	82266.5	68271	68551.4
0.64_263.0972m/z	263.097	0.6401	neg	3-(6'-Methylthio)hexylmalic acid	64506	Unclassified	Unclassified	Unclassified			37.8	0	M-H	C11H20O5S	4.99205	1.37165	3.89617e-09	4.73334e-07	-2.98028	0.126721	9780.39	77180.7	11253.2	9052.68	12514.3	8333.1	14899.1	6181.87	5692.11	10316.8	88340.1	58537.3	78643.6	62901	77409.2	66936.3	81584.9	103093
12.92_509.2878m/z	509.288	12.9154	pos	POV-PA	LMGP20070015	Lipids and lipid-like molecules	Glycerophospholipids	Oxidized glycerophospholipids			37.4	0	M+H	C24H45O9P	0.82403	1.36997	0.000380224	0.0022693	1.36319	2.57253	135803	52789.7	238377	105906	150303	105057	159936	118493	91779.7	116574	94002.8	49707.3	43592.3	39987.5	52970.3	39508.8	49776.6	52772.4
11.82_458.3114m/z	458.311	11.8151	pos	Philanthotoxin	73527	Unclassified	Unclassified	Unclassified			37.7	0	M+Na	C23H41N5O3	2.91939	1.36884	0.000341937	0.00208408	26.4184	8.96883e+07	85982.6	0.000958683	72083.4	192308	70438.7	95393.6	10059.4	58451.9	83312.1	105814	0.000958683	0.000958683	0.000958683	0.000958683	0.000958683	0.000958683	0.000958683	0.000958683
0.80_284.1340m/z	284.134	0.80335	pos	Arginyl-Serine	HMDB0028718	Organic acids and derivatives	Carboxylic acids and derivatives	Amino acids, peptides, and analogues			37.6	0	M+Na	C9H19N5O4	4.20003	1.36559	1.78424e-06	4.38136e-05	1.1183	2.17091	134012	61730.7	107491	151198	118353	118428	111722	131984	158196	174724	48681.2	70641.8	54817.6	67155.6	50898.6	66718.3	70618.6	64313.8
6.32_295.1551m/z	295.155	6.32407	neg	Lactaronecatorin A	HMDB0037529	Lipids and lipid-like molecules	Prenol lipids	Terpene lactones	*		52.3	63.6	M+FA-H	C15H22O3	-0.0626344	1.36345	9.60438e-05	0.000779923	26.3011	8.26822e+07	79265.9	0.000958683	95611.4	85133	55497.8	128049	5643.56	134301	61440.9	68450.8	0.000958683	0.000958683	0.000958683	0.000958683	0.000958683	0.000958683	0.000958683	0.000958683
8.42_380.1835n	381.191	8.42477	pos	3,4,5-trihydroxy-6-{[(2Z)-2-(phenylmethylidene)heptyl]oxy}oxane-2-carboxylic acid	HMDB0126521	Lipids and lipid-like molecules	Fatty Acyls	Fatty acyl glycosides	*		54.3	76	M+H, M+NH4, M+Na	C20H28O7	-0.0948421	1.35341	0.000541903	0.00304342	14.3356	20674.3	84837.4	4.10352	75026.3	76374.3	62156.7	101577	1954.23	196232	78425.2	86954.2	0.000958683	0.000958683	0.000958683	32.8214	0.000958683	0.000958683	0.000958683	0.000958683
1.49_276.1443m/z	276.144	1.48572	pos	O-glutarylcarnitine	LMFA07070091	Lipids and lipid-like molecules	Fatty Acyls	Fatty esters			46.5	36.2	M+H	C12H21NO6	0.42112	1.35115	0.00632416	0.0224408	4.32706	20.0713	101663	5065.08	70386.5	34410.7	36919.6	117514	74049.7	298940	111612	69470	3035.57	2612.09	4420.08	4515.52	8769.53	5120.34	6849.98	5197.55
5.02_326.1943n	344.228	5.0249	pos	Heptaethylene glycol	HMDB0061835	Organic oxygen compounds	Organooxygen compounds	Ethers			55.6	82.7	M+NH4, M+Na, M+H	C14H30O8	0.559527	1.35001	0.00142686	0.00670101	0.731458	1.66032	221416	133358	186015	206991	206695	187203	257599	360856	177814	188159	150019	136586	146987	130539	138507	131571	118290	114366
9.86_562.3588m/z	562.359	9.85718	pos	N-Acetyl-leu-leu-leu-tyr-amide	68968	Unclassified	Unclassified	Unclassified			38.4	0	M+H	C29H47N5O6	-2.01577	1.34603	2.06591e-06	4.80388e-05	9.01413	517.038	72251.6	139.741	67251.1	81590.4	89741	78423.7	13122.8	102251	68815.7	76817.5	0.000958683	0.000958683	142.443	0.000958683	296.208	202.124	0.000958683	477.152
0.77_309.0462m/z	309.046	0.7663	neg	Cabbage identification factor 2	HMDB0033622	Organic acids and derivatives	Carboxylic acids and derivatives	Amino acids, peptides, and analogues			36.4	0	M-H2O-H	C15H12N4O3S	3.10651	1.3428	0.000153173	0.00111798	0.98326	1.97693	160212	81040.8	178467	206758	168036	119796	214605	115447	117553	161032	96193.2	80354.8	63362.9	104687	73127.3	51091.4	98421.9	81087.9
0.72_268.0856m/z	268.086	0.719967	pos	S-Ribosyl-L-homocysteine	63431	Unclassified	Unclassified	Unclassified			36.3	0	M+H	C9H17NO6S	2.66819	1.33877	7.10943e-08	3.77249e-06	-5.35151	0.0244927	1653.86	67524.8	0.000958683	0.000958683	1619.23	3584.42	2771.34	0.000958683	2445.46	2810.47	55534.4	66052.7	64396.5	110163	58873.5	60569.8	71212.3	53396.7
0.75_709.1170m/z	709.117	0.75235	neg	NAD	HMDB0000902	Nucleosides, nucleotides, and analogues	(5'->5')-dinucleotides	Unclassified	**	C00003	36.4	0	M+FA-H	C21H28N7O14P2+	2.72157	1.33711	0.00951759	0.0317013	0.863563	1.81953	217087	119310	163819	148292	161755	177227	243696	395873	277236	168800	95326.3	64474.2	123490	82425.8	131866	146431	146893	163570
2.02_265.0830m/z	265.083	2.01568	neg	5-Hydroxy-L-tryptophan	HMDB0000472	Organoheterocyclic compounds	Indoles and derivatives	Tryptamines and derivatives	**	C00643	49.2	47.5	M+FA-H	C11H12N2O3	-0.122659	1.32025	3.06616e-08	2.01689e-06	-2.18605	0.219753	17808.5	81039	16587.4	18725.2	24729.8	18819.9	15610.9	12853.4	22004.4	13137.4	71670.6	68369.5	60067.8	71156.4	102678	81263.4	93544	99562.7
9.82_518.3326m/z	518.333	9.82345	pos	Mupirocin	HMDB0014554	Lipids and lipid-like molecules	Fatty Acyls	Fatty acids and conjugates		C11758	57.7	93.1	M+NH4	C26H44O9	0.483235	1.31631	6.20472e-06	0.000107887	5.25244	38.1191	72860.9	1911.4	77463.5	82939.8	109366	69220.6	9531.27	83335.1	67135.5	83896.2	2218.83	1812.69	1906.5	2468.86	2499.6	2220.54	1055.1	1109.1
10.72_442.3530m/z	442.353	10.7193	pos	2-Hydroxy-3-methoxyestrone	HMDB0011195	Lipids and lipid-like molecules	Steroids and steroid derivatives	Estrane steroids	*		47.1	40.9	M+H	C25H47NO5	0.788534	1.31525	1.11869e-06	3.09248e-05	2.60759	6.09485	78849.3	12937	69863.9	82377	48458.8	79749.7	53516.8	117524	98150.8	81153.9	6717.86	9028.43	20454.6	15850.4	12244.7	15551.4	14093.6	9555.43
9.10_444.2593m/z	444.259	9.0988	pos	Cinnzeylanine	HMDB0036011	Lipids and lipid-like molecules	Prenol lipids	Diterpenoids	*		50.9	58.9	M+NH4	C22H34O8	0.262886	1.31479	8.11798e-05	0.000691348	26.2306	7.87403e+07	75486.9	0.000958683	48019.6	60989.7	101823	52606.5	24188.6	151065	83633.8	81569.1	0.000958683	0.000958683	0.000958683	0.000958683	0.000958683	0.000958683	0.000958683	0.000958683
1.03_153.0406m/z	153.041	1.03175	pos	Oxypurinol	HMDB0000786	Organoheterocyclic compounds	Imidazopyrimidines	Purines and purine derivatives		C07599	46.8	40.6	M+H	C5H4N4O2	-0.438109	1.30831	0.00293432	0.0119561	-0.272847	0.827685	419657	507026	389581	427835	384521	380852	448684	450109	463008	412669	409123	523707	451591	504034	603871	551547	479907	532426
9.69_324.1936n	342.227	9.68752	pos	Dinor-PGD2	LMFA03010214	Lipids and lipid-like molecules	Fatty Acyls	Eicosanoids			48.7	46.4	M+H-H2O, M+H, M+NH4	C18H28O5	-0.221809	1.30701	2.07835e-05	0.000263954	3.40626	10.602	78363.3	7391.4	81336.5	63334.4	86652.2	93150.6	12721.2	118666	67846.9	103198	7518.03	8440.32	7301.68	7962.01	8059.12	8008.81	5567.09	6274.16
2.00_167.0895m/z	167.089	1.99772	pos	3-(4-Methyl-3-pentenyl)thiophene	92919	Organoheterocyclic compounds	Heteroaromatic compounds	Unclassified			37.2	0.368	M+H	C10H14S	3.43882	1.29408	0.0123245	0.0392928	-0.231205	0.851923	533288	625982	579927	508180	637425	539636	630021	501401	443016	426700	596105	611153	580451	631431	718603	596519	605997	667595
14.05_328.3209m/z	328.321	14.0528	pos	Stearoylethanolamide	3720	Organic nitrogen compounds	Organonitrogen compounds	Amines			53.8	77.5	M+H	C20H41NO2	-0.378667	1.29283	0.00467627	0.0176301	-1.46088	0.363271	48683.1	134013	123355	31551	37524.6	30474.1	31414	47965.3	54193.3	32986.9	290624	128618	106018	131216	111655	90920.3	103802	109252
5.19_370.2205n	388.254	5.18968	pos	Octaethylene glycol	HMDB0094680	Organic oxygen compounds	Organooxygen compounds	Ethers			50.3	56.2	M+NH4, M+Na, M+K, M+H	C16H34O9	0.498604	1.29143	0.00270384	0.011215	0.516014	1.43	277333	193940	256736	266043	241181	234207	288254	429096	241635	261516	198131	205650	210265	195938	193207	196218	173940	178168
1.03_346.0556m/z	346.056	1.03097	neg	Adenosine monophosphate	HMDB0000045	Nucleosides, nucleotides, and analogues	Purine nucleotides	Purine ribonucleotides	***	C00020	54.4	79.4	M-H	C10H14N5O7P	-0.651547	1.28567	1.39533e-06	3.70931e-05	0.693895	1.61765	165974	102602	142880	171048	173783	176251	183779	147411	146198	186442	94368.9	101191	114432	75367	99795.6	104157	118946	112560
12.52_506.3254m/z	506.325	12.5183	neg	PE(20:1(11Z)/0:0)	LMGP02050020	Lipids and lipid-like molecules	Glycerophospholipids	Glycerophosphoethanolamines			49.6	55	M-H	C25H50NO7P	0.352529	1.28525	1.32394e-05	0.000187537	0.797296	1.73784	153061	88075.4	182674	130900	116898	185437	137008	172672	154399	144499	107270	84468.4	77042.8	95379.7	96573.2	93800.9	81929.4	68138.5
5.34_496.1268n	497.134	5.33682	pos	1-Nitro-5-glutathionyl-6-hydroxy-5,6-dihydronaphthalene	HMDB0060326	Organic acids and derivatives	Carboxylic acids and derivatives	Amino acids, peptides, and analogues	**	C14806	52.9	74.6	M+H, M+NH4, M+Na, M+K	C20H24N4O9S	0.786874	1.28491	0.000194425	0.00134466	-1.28879	0.409293	50810.4	124142	48799.6	37185.1	46661.2	53498.9	64173.5	69938.3	32231.1	53995.8	102985	116685	177982	157917	94980.9	169382	68268	104936
11.57_454.3890m/z	454.389	11.5706	pos	5-b-Cholestane-3a-7-tetraol	6095	Lipids and lipid-like molecules	Steroids and steroid derivatives	Bile acids, alcohols and derivatives	**	C05446	38.2	0	M+NH4	C27H48O4	-0.130517	1.28387	2.25802e-06	5.09738e-05	1.82724	3.54857	91694.2	25839.7	96592.7	101141	95793.5	67831	56611.3	99506	90410.5	125667	18767.3	13029	15969.1	20980.1	49055.3	29747.9	35633.1	23536.1
7.54_763.3769m/z	763.377	7.54008	neg	PGP(a-13:0/a-13:0)	HMDB0116512	Lipids and lipid-like molecules	Glycerophospholipids	Glycerophosphoglycerophosphates	*		38.2	0.0401	M+FA-H	C32H64O13P2	-4.8585	1.28379	1.7707e-05	0.000232558	26.0582	6.98698e+07	66983	0.000958683	61669.1	55596	52756.3	104462	9263.76	96771.7	77105.9	78239.2	0.000958683	0.000958683	0.000958683	0.000958683	0.000958683	0.000958683	0.000958683	0.000958683
10.70_467.3014n	468.309	10.7024	pos	PC(14:0/0:0)	LMGP01050012	Lipids and lipid-like molecules	Glycerophospholipids	Glycerophosphocholines	*		57.9	92.1	M+H, M+Na	C22H46NO7P	0.446776	1.28056	0.0440915	0.109582	0.401062	1.32048	427951	324088	508740	298855	433711	410634	651424	374602	330342	415303	425342	401170	294641	361851	244527	358435	280386	226352
0.81_341.0297m/z	341.03	0.808117	neg	4,13,14-trihydroxy-9-oxo-8,17-dioxatetracyclo[8.7.0.0²,⁷.0¹¹,¹⁶]heptadeca-1(10),2,4,6,11(16),12,14-heptaen-5-yl acetate	HMDB0128437	Phenylpropanoids and polyketides	Isoflavonoids	Coumestans			36	0	M-H	C17H10O8	-1.67486	1.27505	2.19308e-07	9.20395e-06	-0.906872	0.53334	69407.5	130137	73913.2	68874.7	69193.9	67737.8	50981.6	85446.9	80712.3	58399.5	113809	133852	116171	131298	129680	123357	131502	161429
11.98_552.3679m/z	552.368	11.9772	neg	PC(O-18:1(9E)/0:0)[S]	40373	Unclassified	Unclassified	Unclassified			38.4	0	M+FA-H	C26H54NO6P	1.60631	1.27379	4.50366e-08	2.76705e-06	1.64199	3.12096	88270.2	28283	80299.9	85009	103373	88371.1	115650	69643.3	72367	91448.3	23738.2	30059.7	34833.1	30739.6	32563	25671.4	25200.6	23458.6
0.76_153.0407m/z	153.041	0.761633	pos	5-Ureido-4-imidazole carboxylate	63403	Unclassified	Unclassified	Unclassified			38.6	0	M+H-H2O	C5H6N4O3	0.0725173	1.26604	0.00306334	0.0123943	-0.332104	0.794377	311056	391573	311225	307084	304135	297398	342551	316764	328642	280653	295712	364793	340978	388310	458011	388078	412346	484352
0.68_300.0486m/z	300.049	0.682083	neg	N-Acetyl-D-mannosamine 6-phosphate	HMDB0001121	Organic oxygen compounds	Organooxygen compounds	Carbohydrates and carbohydrate conjugates	**	C04257	37.8	0	M-H	C8H16NO9P	-1.1954	1.2611	0.000261078	0.00168569	-0.878474	0.543942	81330.7	149521	119691	69164.5	73959	53376.2	65825	98263	111242	59125.8	142170	110541	137851	153193	215326	125376	152760	158948
12.32_431.2653m/z	431.265	12.3176	neg	Cryptomeridiol 11-rhamnoside	HMDB0038018	Lipids and lipid-like molecules	Prenol lipids	Sesquiterpenoids	*		42	13.3	M+FA-H	C21H38O6	0.754258	1.25764	0.000410246	0.00241877	2.11401	4.32894	94625	21858.7	58437.7	98690.3	62336.4	124464	67939.6	80807.6	80220.8	184104	11837.4	8172.54	15305	22376.2	23710.1	16490.5	19734.2	57243.7
1.10_303.0501m/z	303.05	1.10127	neg	Mesuaxanthone A	68116	Unclassified	Unclassified	Unclassified			37.9	0	M+FA-H	C14H10O5	-3.50972	1.25416	5.97691e-05	0.000561392	-0.421377	0.746711	192171	257356	196729	171254	206316	190661	154111	235387	194045	188861	261028	256943	281837	217479	287183	250958	263144	240275
0.76_210.0890m/z	210.089	0.761633	pos	2,3-Dihydro-5-(5-methyl-2-furanyl)-1H-pyrrolizine	HMDB0040012	Organoheterocyclic compounds	Pyrrolizines	Unclassified			37.7	0	M+Na	C12H13NO	0.305832	1.24766	0.000911503	0.00463431	2.43881	5.42195	87887.9	16209.7	57419.9	46542.5	74890.3	47143.2	184204	85871.2	76977.9	130054	4908.07	9075.55	7540.53	33545	11743.4	21571.3	28285.4	13007.9
4.34_298.0969m/z	298.097	4.33553	pos	5′-Deoxy-5′-<WBR>(methylthio)adenosine	3425	Unclassified	Unclassified	Unclassified	*		54.3	77.1	M+H	C11H15N5O3S	0.227351	1.2476	0.00458129	0.0173428	0.798972	1.73986	197296	113398	123470	198064	173806	158232	123008	306632	225120	270038	87274.5	120849	96189.1	144292	113620	147780	103011	94166.6
8.47_293.1397m/z	293.14	8.46558	neg	1'-deoxyabscisic acid	LMPR0103050013	Lipids and lipid-like molecules	Prenol lipids	Isoprenoids			48.6	45.8	M+FA-H	C15H20O3	0.865137	1.23618	1.63285e-05	0.000220671	25.972	6.58172e+07	63097.8	0.000958683	44930.8	63337.4	70849.5	50200.8	13183.6	103036	90592.1	68652	0.000958683	0.000958683	0.000958683	0.000958683	0.000958683	0.000958683	0.000958683	0.000958683
8.72_408.2878n	453.286	8.7199	neg	3a,4b,7a-Trihydroxy-5b-cholanoic acid	HMDB0000320	Lipids and lipid-like molecules	Steroids and steroid derivatives	Bile acids, alcohols and derivatives	*		47.7	40.8	M-H, M+FA-H	C24H40O5	0.4538	1.23053	0.0218218	0.0626689	-1.00813	0.497191	91661.8	184359	95297.8	63439.3	156139	68503.7	163876	58695.4	54868.7	72474.9	139230	114820	229209	162290	119904	120204	386340	202877
0.68_427.0952m/z	427.095	0.678417	pos	Cysteineglutathione disulfide	HMDB0000656	Organic acids and derivatives	Carboxylic acids and derivatives	Amino acids, peptides, and analogues			36.6	0	M+H	C13H22N4O8S2	0.12996	1.22327	0.0113848	0.036796	0.865258	1.82166	189904	104247	172584	156616	244756	120551	205818	199853	292214	126839	67389.7	96062.6	43087.5	73774.7	107110	66000.3	157987	222567
12.03_496.2687m/z	496.269	12.0266	neg	1-(2-methoxy-13-methyl-6Z-tetradecenyl)-sn-glycero-3-phosphoserine	LMGP03060006	Lipids and lipid-like molecules	Glycerophospholipids	Glycerophosphoserines			49.4	52.3	M-H	C22H44NO9P	1.18113	1.21813	0.0211986	0.061274	0.500762	1.41496	305401	215837	285927	280175	242656	451178	155436	348197	393339	286295	217887	217964	235832	249061	230196	233232	138775	203748
8.42_426.2486m/z	426.249	8.42477	pos	Cascarillin	HMDB0036836	Lipids and lipid-like molecules	Prenol lipids	Diterpenoids	*	C09071	56.4	85.9	M+NH4	C22H32O7	-0.0824168	1.2127	0.00225262	0.00970076	26.2054	7.73764e+07	74179.4	0.000958683	33231.1	45366.7	48828.3	89227.7	2235.48	187177	86622.8	100746	0.000958683	0.000958683	0.000958683	0.000958683	0.000958683	0.000958683	0.000958683	0.000958683
13.88_597.3052m/z	597.305	13.8827	neg	AGC	43439	Unclassified	Unclassified	Unclassified			38.2	0	2M-H	C15H25NO3S	2.33935	1.20128	0.000326309	0.00200587	1.68246	3.20976	91913	28635.5	62445.4	45329.1	67564.9	111919	75069.2	127769	132212	112994	5760.57	11938.2	10799	26603.4	27607.3	50162.2	44040.9	52172.3
8.58_423.2028m/z	423.203	8.58433	neg	18-Hydroxycortisol	LMST02030193	Lipids and lipid-like molecules	Steroids and steroid derivatives	Hydroxysteroids	*		43.8	23.3	M+FA-H	C21H30O6	1.00209	1.19898	0.000157217	0.00114028	25.9559	6.50878e+07	62398.5	0.000958683	65189.9	66189.6	32179.6	92965.4	1983.23	115014	58111.4	67555.3	0.000958683	0.000958683	0.000958683	0.000958683	0.000958683	0.000958683	0.000958683	0.000958683
4.42_229.1547m/z	229.155	4.41515	pos	Leucylproline	HMDB0011175	Organic acids and derivatives	Carboxylic acids and derivatives	Amino acids, peptides, and analogues	***		52.2	66.9	M+H	C11H20N2O3	0.341668	1.1981	0.00497699	0.0184946	-0.462553	0.725701	192740	265592	187887	211748	275618	255564	132374	191234	148228	139268	290057	311092	275938	232295	265172	219112	289009	242059
5.73_457.2083m/z	457.208	5.73107	neg	Abscisic alcohol 11-glucoside	HMDB0039636	Lipids and lipid-like molecules	Prenol lipids	Terpene glycosides	*		48.5	44.9	M+FA-H	C21H32O8	1.02769	1.19257	6.62097e-06	0.000112581	25.8161	5.90777e+07	56636.8	0.000958683	78206.5	54797.1	54657.8	83236.3	10886.3	70959	41726.2	58624.8	0.000958683	0.000958683	0.000958683	0.000958683	0.000958683	0.000958683	0.000958683	0.000958683
0.75_506.0850m/z	506.085	0.75235	neg	3-Phosphoglycerol-glutathione	66082	Unclassified	Unclassified	Unclassified			37.5	0	M+FA-H	C13H24N3O11PS	-0.19559	1.19109	0.00344899	0.0136928	-0.863814	0.549498	87497.8	159232	77737.6	83060	117714	107905	140542	63524.2	28958.1	80541.6	182823	160568	211235	221587	129557	161859	121994	84234.6
10.77_476.2775m/z	476.278	10.7701	pos	LysoPE(0:0/18:3(6Z,9Z,12Z))	HMDB0011478	Lipids and lipid-like molecules	Glycerophospholipids	Glycerophosphoethanolamines	*		38.6	0	M+H	C23H42NO7P	0.723689	1.18851	2.43975e-05	0.00029562	-0.943914	0.519821	61901	119081	69141.7	37416.3	60811.9	72188.3	93054.2	66767.9	44799.1	51028.6	135834	107988	91282.9	106330	132065	111517	115811	151825
1.03_306.1549m/z	306.155	1.03175	pos	Histidinyl-Lysine	HMDB0028890	Benzenoids	Phenol ethers	Anisoles			37.9	0	M+Na	C12H21N5O3	4.45404	1.18574	0.0097188	0.0322435	1.97556	3.9328	100121	25458	67240.2	49748.3	68613	70829.9	269175	79640.8	95879.3	99842.5	30255.3	22548.5	14158.2	17392.3	27998.8	23591.4	30100.6	37619
0.76_210.0715n	193.068	0.761633	pos	Thiolactomycin	68888	Unclassified	Unclassified	Unclassified			37.2	0	M+H-H2O, M+Na	C11H14O2S	0.188456	1.18144	4.86627e-05	0.000484163	-0.441878	0.736175	169435	230156	194992	145070	151513	180606	168232	146212	191547	177308	194158	227737	247951	246727	233963	258918	227721	204071
0.68_149.0638m/z	149.064	0.678417	pos	Ethyl 3-mercaptobutyrate	88317	Lipids and lipid-like molecules	Fatty Acyls	Fatty acid esters	*		37	0	M+H	C6H12O2S	4.7953	1.18087	0.00290034	0.0118543	-0.665754	0.630359	111349	176644	149188	85492.3	166747	106864	123790	100937	60817.9	96958.4	178693	148599	161110	222124	245618	148677	137405	170928
8.73_372.2663n	373.274	8.72917	pos	(22E)-3beta-Hydroxy-5alpha-chola-7,22-dien-24-oic Acid	LMST04010287	Unclassified	Unclassified	Unclassified			54.8	79	M+H-H2O, M+H	C24H36O3	-0.280264	1.17684	0.0164259	0.0498998	-1.11914	0.460367	69755.8	151522	67190.7	47681.7	112716	53351.1	114570	52448.5	47783.5	62305.2	91673.3	86204.4	186789	121069	102416	103003	317154	203867
10.06_428.3008m/z	428.301	10.0611	pos	PGF2alpha-11-acetate methyl ester	LMFA03010097	Lipids and lipid-like molecules	Fatty Acyls	Eicosanoids			52.1	66.6	M+NH4	C23H38O6	0.332058	1.17366	1.54615e-06	3.94125e-05	-2.31761	0.2006	13451.6	67057	9562.59	7057.01	12484.5	12307.2	23263.8	14580.1	16409.9	11947.8	34050	54424.4	74351.6	56933.8	72100.2	72468.6	75608.1	96518.9
4.81_282.1680n	300.202	4.80777	pos	Hexaethylene glycol	HMDB0061822	Organic oxygen compounds	Organooxygen compounds	Ethers			43.8	23.7	M+NH4, M+Na, M+H	C12H26O7	0.545507	1.16651	0.00140664	0.00661615	0.992806	1.99005	133716	67192.4	110430	112557	157654	108168	152522	233625	90354.9	104420	74461.5	71369.5	73839.1	60507.7	74170	70708.8	57917	54565.8
0.66_349.0998m/z	349.1	0.664583	pos	Mannopine	71286	Unclassified	Unclassified	Unclassified			37.3	0	M+K	C11H22N2O8	-3.22138	1.16616	0.00117581	0.00574076	-7.70817	0.004782	312.847	65421.7	0.000958683	0.000958683	2502.77	0.000958683	0.000958683	0.000958683	0.000958683	0.000958683	65846.6	151429	32306.6	107094	67041.3	26266.6	59019.9	14368.9
9.68_323.1865m/z	323.187	9.67748	neg	Panaxacol	HMDB0039251	Lipids and lipid-like molecules	Fatty Acyls	Fatty alcohols	*		46.3	34.3	M+FA-H	C17H26O3	0.375866	1.16607	4.49526e-05	0.000461807	25.8472	6.0365e+07	57870.9	0.000958683	55351.7	41603.7	66563.9	70351.4	4287.41	97763.5	47394.2	79651.3	0.000958683	0.000958683	0.000958683	0.000958683	0.000958683	0.000958683	0.000958683	0.000958683
12.60_594.3784m/z	594.378	12.6028	neg	PC(20:1(9Z)/0:0)	LMGP01050047	Lipids and lipid-like molecules	Glycerophospholipids	Glycerophosphocholines			54	75.2	M+FA-H	C28H56NO7P	1.34452	1.1651	0.00430582	0.0164551	0.509334	1.42339	225921	158720	284985	195884	185053	246427	157908	231956	262646	242512	182854	189229	136773	181261	147854	203672	129354	98766.2
10.91_448.3423m/z	448.342	10.9139	pos	25-Hydroxyvitamin D3-26,23-lactol	HMDB0060127	Lipids and lipid-like molecules	Steroids and steroid derivatives	Vitamin D and derivatives	*		49.3	51.1	M+NH4	C27H42O4	0.389998	1.16453	0.000117167	0.000906789	-0.472883	0.720524	146505	203332	139728	176591	132776	142587	175001	127662	128193	149504	210865	180750	243820	204690	215683	172041	184241	214564
8.98_400.2330m/z	400.233	8.9822	pos	12-Oxo-20-trihydroxy-leukotriene B4	LMFA03020050	Lipids and lipid-like molecules	Fatty Acyls	Eicosanoids	*		54	74.5	M+NH4	C20H30O7	0.0725186	1.16178	0.00126255	0.00607773	26.0376	6.88821e+07	66036.1	0.000958683	43203.1	36111	73757.9	64253.8	9013.34	167792	69779.4	64377.6	0.000958683	0.000958683	0.000958683	0.000958683	0.000958683	0.000958683	0.000958683	0.000958683
9.18_546.3639m/z	546.364	9.1781	pos	24S-methylcholest-22E-en-3beta,4beta,5alpha,6alpha,8beta,14alpha,15alpha,25,28-nonol	84029	Lipids and lipid-like molecules	Sterol Lipids	Sterols			38.6	0	M+NH4	C28H48O9	0.371098	1.15498	0.000106729	0.000847313	7.58062	191.423	59715.4	311.955	36703.6	40219.8	101459	55062.7	7891.64	68781.6	70454	97150.7	0.000958683	0.000958683	0.000958683	0.000958683	0.000958683	0.000958683	2236.88	258.749
13.07_564.3600n	565.367	13.0653	pos	Valnemulin	69285	Unclassified	Unclassified	Unclassified			36.3	0	M+H, M+Na	C31H52N2O5S	0.588782	1.15207	2.86101e-05	0.000332273	-1.50753	0.351713	28589.7	81286.9	41833.6	32695.9	24729.5	21666.7	7916.54	32642.4	37170.6	30062	87979.9	69501	64622.9	67973.6	115438	72112.2	58959.4	113709
15.56_401.3414m/z	401.341	15.5553	pos	1-Arachidonoyl Glycerol-d5	96523	Unclassified	Unclassified	Unclassified			38.4	0	M+NH4	C23H33D5O4	-2.00614	1.15174	0.000131531	0.000993803	2.40304	5.28916	69241.1	13091.1	72472.2	72793.2	37751.3	66344.6	94768.2	27658.4	65336.3	116805	36655.8	17880	605.454	13345.5	7732.26	8326.42	12654.2	7529.48
0.68_376.0512m/z	376.051	0.678417	pos	4-(N-Maleimido)phenyltrimethylammonium iodide	69631	Unclassified	Unclassified	Unclassified			36.8	0	M+NH4	C13H15IN2O2	-1.28402	1.14544	0.00143685	0.00674106	3.20044	9.19238	67743.1	7369.48	36344.6	81430.1	13598.3	115858	73827.4	23958.5	132295	64632.5	5514.99	6761.08	0.000958683	6911.42	0.000958683	3580.83	9727.16	26460.4
6.74_377.0701m/z	377.07	6.73982	neg	Quisqualic acid	66893	Unclassified	Unclassified	Unclassified			38.2	0	2M-H	C5H7N3O5	0.732943	1.13542	2.75285e-07	1.07212e-05	-25.6138	1.94751e-08	0.000958683	49226	0.000958683	0.000958683	0.000958683	0.000958683	0.000958683	0.000958683	0.000958683	0.000958683	37529.9	43837.3	77664.8	42264.8	33127.5	42948.5	66445.3	49989.6
0.66_830.1993m/z	830.199	0.664583	pos	Petunidin 3,7-di-(6-malonylglucoside)	47134	Unclassified	Unclassified	Unclassified			36.3	0	M+NH4	C34H36O23	0.93251	1.12758	0.00119796	0.00583916	-2.17345	0.22168	17626.8	79514.6	60904.7	36544.4	19135.1	0.000958683	7161.93	0.000958683	0.519673	17267.9	125535	119758	104022	60168.2	75097.5	89793.7	41928.6	19812.9
11.10_504.3101m/z	504.31	11.1036	neg	LysoPE(0:0/20:2(11Z,14Z))	HMDB0011483	Lipids and lipid-like molecules	Glycerophospholipids	Glycerophosphoethanolamines	*		38.2	0	M-H	C25H48NO7P	1.07713	1.11888	2.05165e-08	1.51543e-06	-1.13744	0.454564	37819.6	83199.7	43580.9	33770.9	39453.9	37176.1	29410.7	37011.5	42505.8	39646.8	84863	90020.2	74573.3	102645	89076	75443.2	76502.7	72474.5
7.13_557.2244m/z	557.224	7.13492	neg	Glaucarubol 15-O-beta-D-glucopyranoside	HMDB0035909	Lipids and lipid-like molecules	Fatty Acyls	Fatty acyl glycosides	*		41.9	13.3	M-H	C26H38O13	0.738987	1.11867	0.00383899	0.0149622	26.0226	6.8167e+07	65350.5	0.000958683	46825.1	29051.6	47934.6	67823.2	2762.06	183706	72875	71826.4	0.000958683	0.000958683	0.000958683	0.000958683	0.000958683	0.000958683	0.000958683	0.000958683
0.75_166.0724m/z	166.072	0.7477	pos	6-O-Methylguanine	64619	Unclassified	Unclassified	Unclassified			38.8	0	M+H	C6H7N5O	0.247081	1.11558	3.08835e-07	1.16113e-05	-1.55442	0.340464	23765.2	69802.3	21823.4	25014.8	24174.7	24747.3	19540.1	20099.4	30759.8	23962.1	59743.9	61531.5	48179.8	70322.8	83598.9	64977.6	80485.1	89578.6
2.23_251.0776m/z	251.078	2.22738	pos	Glyphosate-isopropylammonium	72369	Unclassified	Unclassified	Unclassified			38.8	0	M+Na	C6H17N2O5P	3.67001	1.11254	1.85663e-07	8.01038e-06	-1.4063	0.377279	28026.8	74286.7	29722.1	32937.2	34032	39570.7	26280.8	20699.3	21295.4	19676.8	62593.8	65613.8	69680.6	63705	74987	79883.3	79779.1	98050.9
0.76_405.1265m/z	405.127	0.761633	pos	Hexadecanoic acid, 2-iodo-; 2-Iodohexadecanoic acid	74846	Unclassified	Unclassified	Unclassified			36.4	0	M+Na	C16H31IO2	1.07687	1.11211	0.000201404	0.00138257	-0.732915	0.601687	79052.7	131385	89625.7	63002.8	83360.2	74544.6	41886.2	94210.2	92915.4	92876.4	99921.1	121821	124655	140394	158834	121188	114913	169354
9.38_324.1936n	342.227	9.38378	pos	Cibaric acid	93247	Lipids and lipid-like molecules	Fatty Acyls	Lineolic acids and derivatives			38.8	0	M+H-H2O, M+H, M+NH4, M+Na	C18H28O5	-0.183801	1.10914	7.11992e-06	0.0001176	3.11447	8.6606	55903.6	6454.93	60841.9	53334.8	48483.2	64915	13839.4	73532.2	51991.8	80290.5	7007.23	7287.52	7042.94	6993.94	6133.21	5996.95	6064.59	5113.07
11.10_629.3215m/z	629.322	11.1036	neg	Rotigotine	HMDB0015615	Benzenoids	Tetralins	Unclassified			36.8	0.0134	2M-H	C19H25NOS	-4.09958	1.10828	4.2613e-05	0.000447122	-0.377838	0.76959	166652	216546	201363	162111	155289	160310	161690	172582	134432	185436	218775	210257	211653	217633	246858	207781	203496	215917
7.68_870.4689m/z	870.469	7.67845	pos	PS(18:2(9Z,12Z)/22:6(4Z,7Z,10Z,13Z,16Z,19Z))	HMDB0012406	Lipids and lipid-like molecules	Glycerophospholipids	Glycerophosphoserines	*		37.3	0	M+K	C46H74NO10P	0.85409	1.09962	0.000154912	0.00112711	8.44219	347.819	52391.5	150.629	42635.2	45416	20160.2	72868.1	6882.06	90203.3	64796.4	76171	0.000958683	0.000958683	416.383	0.000958683	0.000958683	0.000958683	228.396	560.248
10.34_631.3497m/z	631.35	10.3397	neg	Digoxigenin bisdigitoxoside	HMDB0060818	Lipids and lipid-like molecules	Steroids and steroid derivatives	Steroid lactones	*		38.2	0.771	M-H2O-H	C35H54O11	1.41961	1.09773	8.8754e-07	2.65199e-05	-5.53486	0.0215696	1008.88	46773.6	1622.02	1235.54	619.762	1906.73	0.000958683	0.000958683	1114.46	1572.56	54044.4	35631.2	80627.6	44850	49753.1	35265.7	32581.9	41434.7
8.98_382.1992n	365.196	8.9822	pos	Cinncassiol C3	HMDB0036859	Lipids and lipid-like molecules	Prenol lipids	Sesquiterpenoids	*		49.2	52.2	M+H-H2O, M+H, M+Na	C20H30O7	0.0987532	1.09262	0.00189283	0.0084509	10.0536	1062.76	60017.4	56.4729	32672.4	31019.5	63526.1	59419.9	6990.64	156817	65744.2	63949.9	100.366	0.000958683	0.000958683	0.000958683	173.315	178.098	0.000958683	0.000958683
7.37_455.1927m/z	455.193	7.36955	neg	Pteroside A	HMDB0030758	Organic oxygen compounds	Organooxygen compounds	Carbohydrates and carbohydrate conjugates			42.5	17.1	M+FA-H	C21H30O8	1.02275	1.09222	2.654e-06	5.79299e-05	25.573	4.99158e+07	47853.4	0.000958683	45135.6	61776.3	70083.8	58622.8	12287	54808.1	39301.9	40811.7	0.000958683	0.000958683	0.000958683	0.000958683	0.000958683	0.000958683	0.000958683	0.000958683
10.30_318.3003m/z	318.3	10.299	pos	Phytosphingosine	7066	Organic nitrogen compounds	Organonitrogen compounds	Amines	**	C12144	53.6	72.1	M+H	C18H39NO3	0.0645156	1.09127	3.35462e-10	8.60368e-08	2.29111	4.89434	54145	11062.8	54016.1	58713.1	60599.6	45061.9	62707.8	59422.2	42649.1	49990.1	14795.3	9823.73	9879.08	11956.2	9602.66	11456.5	7531.51	13457.2
1.13_385.1003m/z	385.1	1.13035	neg	2-O-(4-O-Methyl-a-D-glucopyranuronosyl)-D-xylose	HMDB0029917	Organic oxygen compounds	Organooxygen compounds	Carbohydrates and carbohydrate conjugates			45.1	34.4	M+FA-H	C12H20O11	4.4145	1.09033	0.00628475	0.0223398	-1.5055	0.352209	35378.7	100448	59626.4	11422.7	45707.7	15979.2	26307.4	18471.2	87495.4	18019.7	115226	60363.1	202965	52688.8	119064	71719.5	122361	59197.2
11.20_532.3400m/z	532.34	11.1983	pos	PC(16:0/3:1(2E))	39409	Lipids and lipid-like molecules	Glycerophospholipids	Glycerophosphocholines			37.5	0	M+H-H2O	C27H52NO8P	0.379768	1.08957	2.60173e-09	3.63967e-07	5.45158	43.7612	43427.7	992.379	59478.9	34381.6	47895.7	48997.4	46776.8	36163.5	33963.9	39764.1	1450.42	4577.12	1244.75	0.000958683	0.000958683	666.741	0.000958683	0.000958683
11.72_634.3347m/z	634.335	11.7188	neg	OHHdiA-PE	LMGP20020043	Lipids and lipid-like molecules	Glycerophospholipids	Oxidized glycerophospholipids			37.1	0	M-H	C30H54NO11P	-2.30834	1.08817	5.20795e-06	9.50297e-05	0.63698	1.55507	131992	84878.5	144356	113219	137111	136909	113057	142287	134915	134083	86907.5	80040.4	81810.6	93596.4	108808	93685.2	70690.9	63489.1
0.68_448.1660m/z	448.166	0.678417	pos	METHIONYL-LEUCYLPHENYLALANINE	43892	Unclassified	Unclassified	Unclassified			36.1	0	M+K	C20H31N3O4S	-1.61191	1.08707	0.013916	0.0435398	-0.476389	0.718775	169108	235272	219001	208820	225811	158033	80178.6	177108	155071	128839	261972	236253	253137	175852	197820	183986	287158	285998
11.66_479.3015n	502.291	11.6578	pos	LysoPE(0:0/18:1(11Z))	HMDB0011475	Lipids and lipid-like molecules	Glycerophospholipids	Glycerophosphoethanolamines	*		56	89.1	M+Na, M+K	C23H46NO7P	0.703184	1.08633	0.0173203	0.0519553	0.486682	1.40122	241541	172379	366541	250172	219233	228174	241464	230617	204724	191405	287238	181115	143041	151808	167905	149498	160660	137771
0.84_333.0940m/z	333.094	0.835983	neg	(S)-a-Amino-2,5-dihydro-5-oxo-4-isoxazolepropanoic acid N2-glucoside	86247	Organic oxygen compounds	Organooxygen compounds	Carbohydrates and carbohydrate conjugates			38.9	0	M-H	C12H18N2O9	0.224604	1.0857	3.51043e-09	4.50164e-07	-1.24723	0.421256	30653.8	72767.6	36354.5	35058.6	34971.1	27639.5	22977.9	33286	28434.5	26508.3	71121	73681.4	67903.6	70811.4	87388.6	71590.3	60836.9	78807.4
0.68_215.0696m/z	215.07	0.678417	pos	5-hydroxy-3-[(1E)-3-hydroxybut-1-en-1-yl]-1H-isochromen-1-one	HMDB0130044	Phenylpropanoids and polyketides	Isocoumarins and derivatives	Unclassified			39.3	11.9	M+H-H2O	C13H12O4	-2.99673	1.08229	5.91212e-05	0.000558309	0.659794	1.57986	129140	81741.7	140425	129755	103088	139811	138514	93370.1	151611	136548	79208.6	93646.6	55629.3	88540.4	94578.7	85676.3	77036.8	79617.3
1.03_654.1230m/z	654.123	1.03097	neg	11-[(6-carboxy-3,4,5-trihydroxyoxan-2-yl)oxy]-7-(3,4-dihydroxy-5-methoxyphenyl)-6-hydroxy-3-(4-hydroxyphenyl)-2λ⁴,8-dioxatricyclo[7.3.1.0⁵,¹³]trideca-1(13),2,4,6,9,11-hexaen-2-ylium	HMDB0134847	Phenylpropanoids and polyketides	Flavonoids	Flavonoid glycosides			37	0	M+FA-H	C30H25O14+	0.527111	1.08179	0.0182254	0.0541948	2.39589	5.26303	85047.7	16159.5	31813.5	129027	35064.3	78086.2	185294	34407.8	4364.64	182324	4330.61	30224.6	12392.9	11239.7	1862.96	40222.1	23274	5728.9
7.62_499.2191m/z	499.219	7.62362	neg	Vomifoliol 9-[xylosyl-(1->6)-glucoside]	90801	Lipids and lipid-like molecules	Fatty Acyls	Fatty acyl glycosides	*		38.6	0	M-H2O-H	C24H38O12	1.26714	1.07976	5.49693e-06	9.95161e-05	25.5651	4.96432e+07	47592.1	0.000958683	47647.5	50210.2	67790.7	54060.6	7786.49	58979	33746.4	60515.7	0.000958683	0.000958683	0.000958683	0.000958683	0.000958683	0.000958683	0.000958683	0.000958683
6.80_599.2628m/z	599.263	6.80413	neg	1,3-Diacetoxy-4,6,12-tetradecatriene-8,10-diyne	HMDB0030922	Lipids and lipid-like molecules	Fatty Acyls	Fatty alcohol esters	*		37.7	0	2M-H	C18H20O4	-3.76924	1.07271	0.0344969	0.0904362	-0.905245	0.533942	86500.1	162003	50901	39109.2	163667	34431	243999	66316.5	27849.6	65728	100246	135519	220679	177963	148293	111852	239665	161807
1.03_261.1444m/z	261.144	1.03175	pos	Glutamylisoleucine	HMDB0028822	Organic acids and derivatives	Carboxylic acids and derivatives	Amino acids, peptides, and analogues			49.9	53.8	M+H	C11H20N2O5	-0.503911	1.07147	0.00659576	0.0232349	-0.389062	0.763626	207219	271362	234953	173521	178318	283524	112734	230207	258975	185522	248940	299118	258194	275724	267141	272675	271500	277607
1.03_349.0542m/z	349.054	1.03175	pos	5-formamido-1-(5-phospho-D-ribosyl)imidazole-4-carboxamide(2-)	HMDB0062708	Nucleosides, nucleotides, and analogues	Imidazole ribonucleosides and ribonucleotides	1-ribosyl-imidazolecarboxamides			40.6	11.6	M+H-H2O	C10H15N4O9P	-0.473323	1.07126	0.0125452	0.0399274	2.59038	6.02257	76941.2	12775.5	27319	128623	25175.1	85071.9	170229	26260.2	13559.6	139292	6534.3	20958.4	7992.44	6764.4	1539.14	39272.5	15743.2	3399.42
10.73_586.3159m/z	586.316	10.7322	neg	PC(20:5(5Z,8Z,11Z,14Z,17Z)/0:0)	LMGP01050050	Lipids and lipid-like molecules	Glycerophospholipids	Glycerophosphocholines			55.4	81.3	M+FA-H	C28H48NO7P	1.49523	1.07045	0.0248276	0.0695489	-0.411637	0.75177	215487	286639	262634	177660	229003	214072	206069	234904	191841	207710	373177	308037	320573	360559	270102	309171	172063	179432
10.91_285.3031n	286.31	10.9139	pos	Spisulosine	53932	Lipids and lipid-like molecules	Sphingolipids	Sphingoid bases			39.4	0.763	M+H-H2O, M+H	C18H39NO	-0.211193	1.06637	8.08186e-07	2.49564e-05	1.92779	3.80471	60100.3	15796.3	68845.1	59026.5	80618.6	46130.9	35141.6	69450.4	69268.1	52320.8	17602.5	13027.1	13767.2	15179.1	17289.8	17624.1	15997.9	15882.7
0.84_306.0584m/z	306.058	0.835983	neg	Aminoparathion	6284	Organic acids and derivatives	Organic thiophosphoric acids and derivatives	Thiophosphoric acid esters		C06605	36.5	0	M+FA-H	C10H16NO3PS	4.97023	1.06297	8.40969e-06	0.000134375	-1.49488	0.354811	24736	69716	25603.7	30449.6	20382.9	28725.7	10203.3	29365.1	32984.8	20173	41968.1	70280.1	63990.2	62716.6	90606.1	78906.3	56890.1	92370.6
10.54_468.3087m/z	468.309	10.5362	pos	PC(0:0/14:0)	LMGP01050073	Lipids and lipid-like molecules	Glycerophospholipids	Glycerophosphocholines			57.2	90.5	M+H	C22H46NO7P	0.491706	1.06179	9.44177e-06	0.000147257	1.38152	2.60543	71477.8	27434.1	84022.7	51624.8	80538.8	66549	105065	66635.8	54361.3	63024.7	30180.9	29625.4	29989.9	34267.1	23112.6	31880.7	22161.6	18254.9
5.32_495.1196m/z	495.12	5.32438	neg	1-Nitro-5-hydroxy-6-glutathionyl-5,6-dihydronaphthalene	HMDB0060327	Organoheterocyclic compounds	Epoxides	Unclassified	**	C14805	51.2	64.4	M-H	C20H24N4O9S	0.939342	1.05831	0.000123695	0.000949925	-1.14878	0.451006	40003.7	88698.9	36599.7	29065.5	34623.3	43700.7	53916.1	57317.7	24240.5	40566.4	80127.9	85758.1	118080	110664	76465.4	113409	49270.8	75815.1
0.76_262.1286m/z	262.129	0.761633	pos	threo-Syringoylglycerol	HMDB0031237	Benzenoids	Phenols	Methoxyphenols			38.6	0	M+NH4	C11H16O6	0.195247	1.05815	9.12653e-05	0.000753968	1.08589	2.12268	89374.6	42104.6	79405.1	107140	66354	83529.1	106510	83947.1	95404.2	92706.9	84809.9	41749.5	28448	49079.3	27072.7	53183.9	28305.6	24187.9
9.91_606.3850m/z	606.385	9.90837	pos	Descladinosyl-6-O-methylerythromycin	1859	Unclassified	Unclassified	Unclassified			38.6	0	M+H	C30H55NO11	0.340535	1.04976	1.12887e-05	0.00016757	9.65114	804.048	45270.9	56.3038	41681.9	50338.9	48725.4	49950.2	7533.96	78008	39498.9	46430.2	162.492	287.933	0.000958683	0.000958683	0.000958683	0.000958683	0.000958683	0.000958683
7.65_517.3307m/z	517.331	7.64632	pos	Atocalcitol	LMST03020683	Lipids and lipid-like molecules	Sterol Lipids	Secosteroids			38.1	3.52	M+Na	C32H46O4	3.81262	1.04796	0.0154129	0.0474834	-1.03893	0.48669	59470.3	122193	47949.3	50322.4	175558	27337.1	60756.9	42592.4	23437.9	47808.5	138099	157507	202176	107648	106139	105856	93142.2	66979.8
1.40_655.1698m/z	655.17	1.39583	pos	2-(S-Glutathionyl)acetyl glutathione	70368	Organic acids and derivatives	Carboxylic acids and derivatives	Amino acids, peptides, and analogues	**	C14863	37.4	0	M+H	C22H34N6O13S2	0.0180795	1.04447	0.00230807	0.00989341	1.54038	2.90871	81524.9	28027.9	57082.6	61730.6	62037	79198.7	38221	125501	154547	73881.5	19840	12244.3	25200.7	18915.5	27686.8	33968.4	51455.7	34911.5
0.70_292.9235m/z	292.923	0.696167	neg	(±)-Glycerol 1-monophosphate K salt (1:2)	94876	Unclassified	Unclassified	Unclassified			36.4	0	M+FA-H	C3H7K2O6P	-0.701396	1.04419	0.000272205	0.00173449	1.02509	2.03509	93790.3	46086.7	88802.2	74611.4	81045	124270	82674.6	114526	114251	70142.8	46373.8	21604.1	40883.2	44829.8	28522.2	41075.5	65939.8	79464.9
0.76_146.0924m/z	146.092	0.761633	pos	4-amino-4-cyano-butanoic acid	35947	Lipids and lipid-like molecules	Fatty Acyls	Fatty Acids and Conjugates	**	C05715	39.2	0	M+NH4	C5H8N2O2	0.326728	1.03997	0.0160903	0.0490304	-3.35387	0.09781	7636.16	78071.3	4468.31	4657.07	11931	13508.8	16490.3	4531.91	2864.26	2637.72	57590.4	164433	199882	53354.1	20429.4	109060	12492	7330.35
6.78_400.1734n	418.207	6.78198	pos	Corchoionoside B	HMDB0030975	Lipids and lipid-like molecules	Fatty Acyls	Fatty acyl glycosides	*		51.7	63.5	M+NH4, M+Na, M+H	C19H28O9	0.0854189	1.03992	1.37949e-05	0.000194753	25.4452	4.56839e+07	43796.4	0.000958683	55932.6	45752.8	38946.3	61939.4	2775.28	62149	41059.6	41816.2	0.000958683	0.000958683	0.000958683	0.000958683	0.000958683	0.000958683	0.000958683	0.000958683
11.08_361.2735m/z	361.274	11.0844	pos	17beta-Hydroxy-6beta-methyl-5alpha-androstan-3-one propionate	70804	Unclassified	Unclassified	Unclassified			38.8	0	M+H	C23H36O3	-0.519514	1.03733	3.83744e-06	7.58695e-05	-0.508417	0.702993	96280.2	136958	109396	104736	105689	107596	86564.7	87630.6	76638.5	91991.1	151202	136765	127445	143961	147223	122275	131076	135714
11.66_339.2893m/z	339.289	11.6578	pos	MG(18:1(11Z)/0:0/0:0)	HMDB0011566	Lipids and lipid-like molecules	Glycerolipids	Monoradylglycerols	***		38	0	M+H-H2O	C21H40O4	-0.116062	1.03524	2.81614e-05	0.000329549	0.860895	1.81617	96273.9	53009.5	96530.8	65530.9	84764.2	91867.8	108697	110611	103041	109149	50269.8	41216.9	37980.4	38914.6	59503.7	60530	62646.5	73013.8
1.03_245.0767m/z	245.077	1.03175	pos	5-(2'-Carboxyethyl)-4,6-Dihydroxypicolinate	58545	Organoheterocyclic compounds	Pyridines and derivatives	Hydropyridines	**	C05655	38.7	0	M+NH4	C9H9NO6	-0.650712	1.03252	8.30957e-05	0.000701301	-0.678416	0.624851	74356.7	118999	73079	91715.5	63158.8	55846.4	48804.2	81251	96578.9	84419.6	98051.9	123852	104670	118837	137581	133130	102876	132995
12.02_483.2722m/z	483.272	12.0223	pos	PG(16:1(9Z)/0:0)	LMGP04050013	Lipids and lipid-like molecules	Glycerophospholipids	Glycerophosphoglycerols			37.3	0	M+H	C22H43O9P	0.903035	1.0257	1.49328e-09	2.41885e-07	6.71111	104.772	38566.6	368.1	43059.9	38663.3	52509.1	37800.7	43297.4	34697.3	29408.5	29096.8	1181.62	0.000958683	590.235	924.999	0.000958683	0.000958683	247.94	0.000958683
10.05_501.3229m/z	501.323	10.0524	neg	(25R)-12alpha-hydroxy-24R,26R-dimethyl-26,27-cyclo-cholest-4-en-3,6-dione	LMST01100012	Unclassified	Unclassified	Unclassified			48.4	47	M+FA-H	C29H44O4	1.52384	1.02433	0.00286053	0.0117491	-4.30526	0.0505809	2685.36	53090.4	1538.09	2101.22	2027.31	1545.31	370.456	5769.9	2079.27	6051.3	22585.9	23728.6	81235.6	118407	95073.9	43487.5	16525.7	23679.3
0.76_261.1445m/z	261.145	0.761633	pos	L-gamma-glutamyl-L-isoleucine	62019	Organic acids and derivatives	Carboxylic acids and derivatives	Amino acids, peptides, and analogues			53.5	71	M+H	C11H20N2O5	0.0541092	1.01988	0.0411985	0.103845	-0.288832	0.818565	318580	389193	407144	284383	310396	373456	153058	358310	394371	267518	391128	406218	351875	364156	414814	355016	402098	428239
12.04_452.3136m/z	452.314	12.0376	pos	PC(O-14:1(1E)/0:0)	LMGP01070001	Lipids and lipid-like molecules	Glycerophospholipids	Glycerophosphocholines			37.7	0	M+H	C22H46NO6P	0.00963514	1.01947	1.01758e-13	1.17442e-10	7.49518	180.416	36591.3	202.816	42508.4	36999.8	38857.4	35853.8	38859.3	30335.9	34353.5	34962.8	1073.83	247.739	0.000958683	0.000958683	0.000958683	300.959	0.000958683	0.000958683
0.75_281.0359m/z	281.036	0.75235	neg	4,6-Dihydroxysulfadiazine	2440	Unclassified	Unclassified	Unclassified			36.4	0	M-H	C10H10N4O4S	3.35372	1.0169	9.16182e-05	0.000755203	-1.18145	0.440908	34117.1	77379.3	32807.3	36370.4	38752.2	34491.6	23876.8	38008.2	40398	28232.6	52812.2	70512.3	73583.8	78349.3	79755.7	80005.2	58471.5	125544
8.27_444.3836m/z	444.384	8.27262	pos	4alpha-formyl-4beta-methyl-5alpha-cholesta-8,24-dien-3beta-ol	LMST01010229	Lipids and lipid-like molecules	Prenol lipids	Triterpenoids	*		38.7	0	M+NH4	C29H46O2	0.0914773	1.01559	8.90351e-09	8.47486e-07	-5.59168	0.0207365	795.778	38375.7	943.166	670.44	1192.86	1536.95	0.000958683	1456.97	275.345	290.491	28270.6	30140.2	36743.4	31443	43182.9	47263.4	36837.2	53124.8
1.40_381.0357m/z	381.036	1.39848	neg	Bis(glycerophospho)-glycerol	66064	Unclassified	Unclassified	Unclassified			39.5	0	M-H2O-H	C9H22O13P2	-0.0272666	1.01273	1.90171e-07	8.16672e-06	-1.26166	0.417064	27036.2	64825.2	33494.6	27757.2	37612.9	30318	22640.6	25887.8	19628.3	18950.7	76171.1	62767.4	50704.4	54788.7	69285	62221.7	76203.3	66460.3
11.28_464.2785m/z	464.279	11.2803	neg	LysoPC(14:1(9Z))	61690	Lipids and lipid-like molecules	Glycerophospholipids	Glycerophosphocholines	**	C04230	38.1	0	M-H	C22H44NO7P	0.589185	1.01076	3.16881e-06	6.53072e-05	1.24892	2.37664	67632.8	28457.3	77164.4	40538.6	73678.6	77120.1	81649	75457.3	55648.6	59805.7	36354.4	30185.3	25013	22369.1	29876.4	31832	26358.2	25670
7.14_499.2970n	500.304	7.13577	pos	Taurochenodesoxycholic acid	HMDB0000951	Lipids and lipid-like molecules	Steroids and steroid derivatives	Bile acids, alcohols and derivatives	***	C05465	57.2	96.7	M+H, M+Na, M+NH4, M+H-H2O	C26H45NO6S	0.515551	1.00987	0.0298378	0.0805534	-1.35546	0.39081	41354	105816	18418.4	30215.3	189545	12156.6	25544.9	16587.4	9254.41	29110.2	73235.6	151178	184567	77958.8	77722.3	107724	123879	50262
9.76_501.3227m/z	501.323	9.76277	neg	Norselic acid B	LMST01040191	Lipids and lipid-like molecules	Sterol Lipids	Sterols			39.5	4.37	M+FA-H	C29H44O4	1.1728	1.00769	0.00509683	0.0187936	-2.93513	0.130748	7547.29	57723.7	4568.15	2588.1	2580.99	4522.78	4606.65	26434.7	3869.61	11207.4	36477	30027.1	71060.2	126059	116069	36237.3	20810.1	25050.3
7.27_441.2133m/z	441.213	7.26738	neg	Isopetasoside	HMDB0029622	Lipids and lipid-like molecules	Prenol lipids	Terpene glycosides	*		49.8	52.4	M+FA-H	C21H32O7	0.632875	1.0052	4.51861e-06	8.56679e-05	25.3524	4.28372e+07	41067.3	0.000958683	42337.3	43805	72639.3	41316.6	20059.5	50063.1	27327.7	30989.7	0.000958683	0.000958683	0.000958683	0.000958683	0.000958683	0.000958683	0.000958683	0.000958683
7.42_528.2377m/z	528.238	7.4155	pos	Destomysin	65633	Unclassified	Unclassified	Unclassified			38.1	0	M+H	C20H37N3O13	-4.16382	1.00514	2.81383e-09	3.82885e-07	25.1921	3.83334e+07	36749.6	0.000958683	34699.6	36479.2	37674.2	36249.6	46306.5	34053	21621.3	46913.3	0.000958683	0.000958683	0.000958683	0.000958683	0.000958683	0.000958683	0.000958683	0.000958683
11.07_450.3576m/z	450.358	11.0702	pos	3β,7α-Dihydroxy-5-cholestenoate	63322	Lipids and lipid-like molecules	Steroids and steroid derivatives	Bile acids, alcohols and derivatives	**	C17335	37.8	0	M+NH4	C27H44O4	-0.501824	1.00474	5.04112e-08	2.96463e-06	1.72919	3.31542	52558.3	15852.7	49511.2	53511.6	48961.8	58718.8	62497.6	54126.7	43184.4	49953.8	20537	21711.8	25444.6	19407.7	5657.21	19550.4	7136.27	7376.53
1.14_300.0843m/z	300.084	1.14423	pos	D-4'-Phosphopantothenate	HMDB0001016	Organic acids and derivatives	Carboxylic acids and derivatives	Amino acids, peptides, and analogues	**	C03492	50.3	54.7	M+H	C9H18NO8P	-0.0337265	1.00333	0.0055937	0.0202456	-0.457994	0.727998	138236	189885	169767	146026	139134	141221	119335	131349	130730	128323	143104	136482	186673	198848	227655	212921	158225	255171
0.68_511.1070m/z	511.107	0.682083	neg	(2R,3S)-Piscidic acid	HMDB0030809	Phenylpropanoids and polyketides	Phenylpropanoic acids	Unclassified			37.4	0	2M-H	C11H12O7	-4.61898	1.00163	0.0302322	0.0814515	-0.539574	0.687974	138237	200934	95539.4	206424	188891	84160.6	132058	177722	73297.8	147806	218451	195341	265517	204967	118249	277281	169333	158335

## Sheet: DT_Model
ID	m/z	Retention time (min)	Ion mode	Metabolites	Compound ID	Super Class	Class	Sub Class	level	kegg	Score	Fragmentation Score	Adducts	Formula	Mass Error (ppm)	VIP	P-value	adj.P-value	log2(FC)	FC	average(DT)	average(Model)	DT1	DT2	DT3	DT4	DT5	DT6	DT7	DT8	Model1	Model2	Model3	Model4	Model5	Model6	Model7	Model8
11.72_521.3484n	522.356	11.7152	pos	LysoPC(18:1(11Z))	HMDB0010385	Lipids and lipid-like molecules	Glycerophospholipids	Glycerophosphocholines	**	C04230	58.7	95.5	M+H, M+K, M+Na	C26H52NO7P	0.504215	29.7783	0.000643841	0.0208131	-0.476049	0.718944	4.7703e+07	6.63515e+07	4.31229e+07	4.82663e+07	4.62055e+07	5.11224e+07	4.93046e+07	5.89697e+07	3.84263e+07	4.62067e+07	8.94093e+07	6.00361e+07	6.84966e+07	6.66125e+07	5.38965e+07	6.76668e+07	6.11695e+07	6.35248e+07
11.66_479.3008n	480.309	11.6578	pos	LysoPE(18:1(11Z)/0:0)	HMDB0011505	Lipids and lipid-like molecules	Glycerophospholipids	Glycerophosphoethanolamines	***		58.6	95.2	M+H-H2O, M+H	C23H46NO7P	-0.847732	14.6913	0.000139275	0.00896563	-0.463629	0.72516	1.25104e+07	1.7252e+07	1.14322e+07	1.44768e+07	1.20481e+07	1.24012e+07	1.35611e+07	1.41119e+07	9.60469e+06	1.24474e+07	2.01353e+07	1.36901e+07	1.72228e+07	1.74058e+07	1.83257e+07	1.91549e+07	1.54109e+07	1.66702e+07
0.70_439.0864m/z	439.086	0.696167	neg	9-Hydroxy-4-methoxypsoralen 9-glucoside	HMDB0039047	Phenylpropanoids and polyketides	Coumarins and derivatives	Coumarin glycosides			40.8	15.1	M+FA-H	C18H18O10	-4.6598	13.5473	0.000479445	0.0174316	-1.7999	0.287195	1.50282e+06	5.23273e+06	1.2033e+06	237291	4.05418e+06	2.95923e+06	118382	443987	2.8965e+06	109669	7.32671e+06	6.36736e+06	7.05107e+06	3.94858e+06	2.71542e+06	6.15112e+06	4.75221e+06	3.54941e+06
0.68_466.1235m/z	466.124	0.682083	neg	Nocardicin D	71627	Unclassified	Unclassified	Unclassified			37	0	M-H2O-H	C23H23N3O9	-4.29034	11.0166	0.000659064	0.0208131	-1.47183	0.360525	1.34722e+06	3.73682e+06	816608	292553	3.22346e+06	3.18223e+06	99642.5	357929	2.69817e+06	107163	4.39793e+06	4.60173e+06	3.87787e+06	3.74771e+06	2.91653e+06	3.01082e+06	4.03418e+06	3.30779e+06
11.93_509.3486n	510.356	11.9321	pos	LysoPC(17:0)	HMDB0012108	Lipids and lipid-like molecules	Glycerophospholipids	Glycerophosphocholines	**	C04230	54.3	74.4	M+H, M+K, M+Na, M+H-H2O	C25H52NO7P	0.829735	10.5375	0.0123495	0.0992363	-0.162001	0.893784	2.61795e+07	2.92906e+07	2.54627e+07	2.69203e+07	2.58963e+07	2.86446e+07	2.72376e+07	2.661e+07	2.23499e+07	2.63146e+07	2.94073e+07	3.4737e+07	2.75497e+07	2.7953e+07	2.73783e+07	2.74859e+07	3.03649e+07	2.94488e+07
11.72_566.3468m/z	566.347	11.7188	neg	LysoPC(18:1(9Z))	HMDB0002815	Lipids and lipid-like molecules	Glycerophospholipids	Glycerophosphocholines	*		54.9	76.6	M+FA-H	C26H52NO7P	0.956468	9.68532	0.00140765	0.0312799	-0.383105	0.766786	7.15747e+06	9.33438e+06	6.06846e+06	7.11589e+06	6.65333e+06	7.76604e+06	6.80992e+06	9.39821e+06	6.32108e+06	7.1268e+06	1.08676e+07	7.46887e+06	9.97188e+06	9.56562e+06	8.01496e+06	1.02375e+07	8.8469e+06	9.7016e+06
11.38_545.3483n	546.356	11.3834	pos	LysoPC(20:3(5Z,8Z,11Z))	HMDB0010393	Lipids and lipid-like molecules	Glycerophospholipids	Glycerophosphocholines	*		56.3	83.9	M+H, M+K	C28H52NO7P	0.257025	9.03419	0.00340135	0.0510214	-0.401515	0.757063	6.39337e+06	8.44497e+06	5.2041e+06	8.03219e+06	6.30875e+06	6.88172e+06	6.18883e+06	7.37391e+06	4.34839e+06	6.8091e+06	1.0731e+07	8.26378e+06	6.53948e+06	8.00676e+06	8.23362e+06	8.54769e+06	8.36522e+06	8.87224e+06
1.10_268.0808n	267.074	1.10127	neg	Inosine	84	Nucleosides, nucleotides, and analogues	Purine nucleosides	Unclassified	**	C00294	55.2	77.9	M-H, M+FA-H, 2M-H	C10H12N4O5	0.0446591	8.45903	0.00117986	0.0282953	0.387883	1.30847	6.35462e+06	4.85652e+06	6.24735e+06	7.8153e+06	6.2284e+06	5.48486e+06	6.26549e+06	5.39541e+06	6.64865e+06	6.75151e+06	5.47997e+06	4.21647e+06	5.27826e+06	4.91559e+06	3.66597e+06	5.8912e+06	4.56849e+06	4.83619e+06
0.68_129.0428n	147.076	0.678417	pos	(R)-(+)-2-Pyrrolidone-5-carboxylic acid	63632	Unclassified	Unclassified	Unclassified			57.5	92	M+H, M+NH4	C5H7NO3	1.26405	8.15461	0.0033282	0.0504996	-0.604935	0.657501	2.77627e+06	4.22245e+06	2.19425e+06	2.22037e+06	3.55481e+06	4.16894e+06	1.81502e+06	3.13066e+06	2.9308e+06	2.1953e+06	4.39183e+06	5.2415e+06	2.79198e+06	4.60625e+06	3.7298e+06	3.85512e+06	3.91207e+06	5.25109e+06
14.54_369.3516m/z	369.352	14.535	pos	3-Deoxyvitamin D3	LMST03020618	Lipids and lipid-like molecules	Sterol Lipids	Secosteroids			39.1	0	M+H	C27H44	-0.0338648	7.81098	0.0147983	0.109044	-0.553857	0.681196	4.17497e+06	6.12888e+06	4.68069e+06	4.13686e+06	5.34325e+06	5.63389e+06	4.60417e+06	88065.7	3.46044e+06	5.45241e+06	5.60104e+06	5.99536e+06	5.35529e+06	5.83081e+06	5.62685e+06	5.81635e+06	7.81409e+06	6.99127e+06
11.67_479.3016n	478.294	11.6706	neg	PE(18:1(9Z)/0:0)	40778	Lipids and lipid-like molecules	Glycerophospholipids	Glycerophosphoethanolamines			58.4	94.1	M-H, 2M-H	C23H46NO7P	0.776704	7.7485	0.00157069	0.0331857	-0.377427	0.769809	5.18804e+06	6.73939e+06	4.90993e+06	6.22343e+06	4.81565e+06	5.40645e+06	5.19574e+06	5.66722e+06	4.26608e+06	5.01985e+06	7.38828e+06	4.90831e+06	7.0999e+06	7.13508e+06	7.45794e+06	7.69365e+06	5.88422e+06	6.34774e+06
11.54_1017.6872m/z	1017.69	11.542	pos	Dodecaprenyl diphosphate	HMDB0012217	Lipids and lipid-like molecules	Prenol lipids	Polyprenols	*		37.5	1.93	M+Na	C60H100O7P2	3.5484	7.46622	0.00347262	0.0516308	-0.599486	0.659989	2.43179e+06	3.68459e+06	2.0881e+06	2.49688e+06	2.39563e+06	2.79234e+06	2.25416e+06	3.31853e+06	1.9107e+06	2.19797e+06	5.56885e+06	3.20165e+06	3.825e+06	3.99835e+06	2.7353e+06	4.01447e+06	2.88673e+06	3.24635e+06
2.55_358.0965n	357.089	2.5474	neg	N1-(5-Phospho-a-D-ribosyl)-5,6-dimethylbenzimidazole	HMDB0003882	Nucleosides, nucleotides, and analogues	Benzimidazole ribonucleosides and ribonucleotides	Unclassified	***	C04778	40.4	18.2	M-H, 2M-H	C14H19N2O7P	9.71466	7.24608	0.00535132	0.064001	0.613025	1.52946	3.07579e+06	2.01103e+06	3.13909e+06	4.74163e+06	2.71715e+06	2.21779e+06	2.88687e+06	2.58979e+06	2.38393e+06	3.93008e+06	2.1267e+06	1.68484e+06	1.75865e+06	2.06039e+06	1.57863e+06	2.57589e+06	2.19778e+06	2.10533e+06
0.70_539.1386m/z	539.139	0.696167	neg	7,8,4'-Trihydroxy-3',5'-dimethoxyflavanone 4'-O-glucoside	LMPK12140098	Unclassified	Unclassified	Unclassified			38.6	6.86	M+FA-H	C23H26O12	-4.19872	7.22233	0.000178478	0.0101528	-2.78579	0.145009	178880	1.23358e+06	8185.45	0.000958683	463188	482439	0.000958683	0.000958683	477228	0.000958683	1.75082e+06	1.96085e+06	1.53746e+06	417195	826836	1.26736e+06	707190	1.40095e+06
10.94_493.3170n	494.324	10.9444	pos	LysoPC(16:1(9Z)/0:0)	HMDB0010383	Lipids and lipid-like molecules	Glycerophospholipids	Glycerophosphocholines	**	C04230	58.1	93.6	M+H, M+K, M+Na	C24H48NO7P	0.420004	7.19141	0.0117634	0.0962013	-0.331001	0.794985	5.60576e+06	7.05141e+06	4.74631e+06	5.37359e+06	5.21453e+06	5.69312e+06	5.70139e+06	7.78971e+06	4.53685e+06	5.79059e+06	7.95992e+06	5.60088e+06	6.69838e+06	7.64149e+06	5.77231e+06	8.02622e+06	6.69136e+06	8.02072e+06
0.70_215.0321m/z	215.032	0.696167	neg	2-C-Methyl-D-erythritol 4-phosphate	64013	Unclassified	Unclassified	Unclassified			39	0	M-H	C5H13O7P	-2.36545	6.81618	0.00579838	0.0665429	-0.512608	0.700954	2.51916e+06	3.5939e+06	3.04689e+06	1.75735e+06	3.13072e+06	3.13518e+06	1.47452e+06	2.84717e+06	3.41676e+06	1.34467e+06	3.82618e+06	3.61418e+06	4.39144e+06	3.24493e+06	3.23184e+06	3.76292e+06	3.2351e+06	3.44458e+06
0.70_277.0329m/z	277.033	0.696167	neg	D-Ribitol 5-phosphate	63137	Unclassified	Unclassified	Unclassified			39.6	0	M+FA-H	C5H13O8P	-0.54961	6.79901	0.000843653	0.0233299	-0.97885	0.507384	1.00542e+06	1.98158e+06	1.32843e+06	514256	1.39197e+06	1.37762e+06	383848	1.18743e+06	1.53387e+06	325940	2.46848e+06	2.28234e+06	2.32958e+06	1.78997e+06	1.24031e+06	2.22168e+06	1.78008e+06	1.74018e+06
12.62_549.3796n	550.387	12.6153	pos	LysoPC(20:1(11Z))	HMDB0010391	Lipids and lipid-like molecules	Glycerophospholipids	Glycerophosphocholines	**	C04230	57.4	91.2	M+H, M+Na, M+K	C28H56NO7P	0.296528	6.44908	0.000555829	0.0190073	-0.703708	0.613992	1.50906e+06	2.45778e+06	1.14377e+06	1.31143e+06	1.30982e+06	1.77338e+06	1.40472e+06	2.541e+06	1.1301e+06	1.45824e+06	2.58899e+06	2.58247e+06	2.12662e+06	2.65889e+06	1.65002e+06	2.55402e+06	2.87738e+06	2.62385e+06
1.09_537.1690m/z	537.169	1.08737	pos	Conivaptan	85439	Benzenoids	Benzene and substituted derivatives	Anilides			37.6	0	M+K	C32H26N4O2	0.550949	6.34624	0.0101803	0.089519	0.406534	1.3255	3.80334e+06	2.86937e+06	3.29603e+06	4.87829e+06	3.69928e+06	3.22065e+06	4.04235e+06	2.69852e+06	3.6807e+06	4.91093e+06	3.07998e+06	2.50597e+06	3.07589e+06	3.02671e+06	1.98535e+06	3.14139e+06	2.86544e+06	3.27424e+06
12.42_568.3625m/z	568.363	12.4172	neg	PC(0:0/18:0)	LMGP01050076	Lipids and lipid-like molecules	Glycerophospholipids	Glycerophosphocholines	*		54.6	75	M+FA-H	C26H54NO7P	1.00985	5.83692	0.0323135	0.1642	-0.247321	0.842459	4.35728e+06	5.17209e+06	4.10528e+06	3.85417e+06	4.50272e+06	5.29145e+06	4.46409e+06	5.19524e+06	3.49824e+06	3.94703e+06	6.6386e+06	5.0393e+06	5.29287e+06	5.20813e+06	4.07354e+06	4.65855e+06	5.4485e+06	5.01726e+06
11.88_619.2896m/z	619.29	11.878	neg	PKHdiA-PG	LMGP20060012	Lipids and lipid-like molecules	Glycerophospholipids	Oxidized glycerophospholipids			39.9	3.1	M-H2O-H	C29H51O13P	1.16942	5.83516	0.00162305	0.0337698	0.250035	1.18924	5.27144e+06	4.43263e+06	5.48031e+06	5.88818e+06	4.98768e+06	4.80055e+06	5.46938e+06	5.81194e+06	4.51865e+06	5.21485e+06	5.01547e+06	3.95923e+06	4.41338e+06	4.55581e+06	4.89636e+06	4.17196e+06	4.11727e+06	4.33156e+06
12.32_481.3172n	480.31	12.3176	neg	1-(2-methoxy-6Z-heptadecenyl)-sn-glycero-3-phosphoethanolamine	LMGP02060019	Lipids and lipid-like molecules	Glycerophospholipids	Glycerophosphoethanolamines			49.9	51.4	M-H, 2M-H	C23H48NO7P	0.718862	5.74569	0.0200771	0.12662	-0.380684	0.768073	3.81712e+06	4.96973e+06	4.41406e+06	5.1213e+06	3.76778e+06	3.69727e+06	4.47604e+06	3.18605e+06	2.28235e+06	3.59207e+06	5.82667e+06	4.46636e+06	4.68948e+06	6.38087e+06	3.7648e+06	5.67035e+06	4.37009e+06	4.58921e+06
0.68_245.0428m/z	245.043	0.682083	neg	Phosphatidyl glycerol	186	Unclassified	Unclassified	Unclassified			39.5	0	M-H	C6H15O8P	-1.43595	5.56721	0.0285203	0.152477	-1.51799	0.349172	503557	1.44215e+06	681328	274651	707395	582739	284600	592525	651935	253287	974638	1.4351e+06	1.58096e+06	784661	3.98707e+06	993306	733967	1.04747e+06
0.70_196.0574n	195.05	0.696167	neg	Gluconic acid	HMDB0000625	Organic oxygen compounds	Organooxygen compounds	Carbohydrates and carbohydrate conjugates	***	C00257	38.8	0	M-H, 2M-H	C6H12O7	-4.61107	5.53652	0.0155293	0.111235	0.31245	1.24181	3.86421e+06	3.11174e+06	5.0966e+06	4.44567e+06	3.82976e+06	3.03228e+06	2.98576e+06	4.46528e+06	3.38179e+06	3.67652e+06	3.07626e+06	3.38732e+06	3.16981e+06	3.21797e+06	3.0423e+06	3.181e+06	3.06287e+06	2.75642e+06
11.08_502.2930m/z	502.293	11.0844	pos	PE(0:0/20:4(8Z,11Z,14Z,17Z))	LMGP02050052	Lipids and lipid-like molecules	Glycerophospholipids	Glycerophosphoethanolamines	*		56.7	85.4	M+H	C25H44NO7P	0.340511	5.48151	0.0193148	0.124796	-0.226783	0.854538	4.85987e+06	5.68713e+06	5.70616e+06	5.1629e+06	4.90862e+06	5.56193e+06	4.97722e+06	4.35874e+06	3.95682e+06	4.24659e+06	6.28488e+06	6.11646e+06	5.82775e+06	6.48181e+06	5.25476e+06	5.22056e+06	4.62338e+06	5.68748e+06
11.20_501.2858n	502.293	11.1983	pos	LysoPE(20:4(8Z,11Z,14Z,17Z)/0:0)	HMDB0011518	Lipids and lipid-like molecules	Glycerophospholipids	Glycerophosphoethanolamines	*		55.4	79	M+H, M+Na, M+H-H2O	C25H44NO7P	0.444164	5.44195	0.0413129	0.187349	0.253698	1.19226	5.05956e+06	4.24367e+06	4.92337e+06	6.27793e+06	4.73686e+06	4.21829e+06	5.41441e+06	5.01148e+06	3.91928e+06	5.97485e+06	5.13339e+06	3.66053e+06	3.61801e+06	3.91819e+06	3.75086e+06	5.19892e+06	4.29435e+06	4.37514e+06
0.71_180.0624n	225.061	0.71025	neg	D-Galactose	HMDB0000143	Organic oxygen compounds	Organooxygen compounds	Carbohydrates and carbohydrate conjugates	***	C00984	45.8	37.6	M-H, M+FA-H, M-H2O-H	C6H12O6	-5.66774	5.361	0.000247365	0.0119577	-0.916216	0.529897	635430	1.19916e+06	759262	400592	863501	922663	315311	658141	879503	284469	1.49011e+06	1.35589e+06	1.29251e+06	989321	911117	1.1241e+06	1.15087e+06	1.27936e+06
0.70_379.0823m/z	379.082	0.696167	neg	19-Hydroxy-8-O-methyltetrangulol	63758	Unclassified	Unclassified	Unclassified			38.1	0	M+FA-H	C20H14O5	-0.0116241	5.3492	0.000510981	0.0179387	-1.63983	0.320895	270939	844321	183552	52460.5	710951	575732	21228.2	66536.4	539737	17310.9	1.0798e+06	1.01233e+06	1.11212e+06	608730	586476	906171	828403	620540
0.68_432.1712m/z	432.171	0.678417	pos	beta-D-Xylopyranosyl-(1->5)-alpha-L-arabinofuranosyl-(1->3)-L-arabinose	HMDB0038859	Organic oxygen compounds	Organooxygen compounds	Carbohydrates and carbohydrate conjugates			51	58.3	M+NH4	C15H26O13	0.0677487	5.34801	0.000388604	0.0153991	-1.85462	0.276506	215492	779338	128199	28969.7	594235	502299	17788.8	54946.8	393831	3662.79	1.12549e+06	1.03551e+06	917382	549927	455113	808495	801731	541056
4.71_784.1512m/z	784.151	4.70885	neg	FAD	HMDB0001248	Nucleosides, nucleotides, and analogues	Flavin nucleotides	Unclassified	***	C00016	57.9	92.3	M-H	C27H33N9O15P2	1.72739	4.94466	8.52677e-05	0.00739469	0.41803	1.3361	1.85345e+06	1.38721e+06	1.71456e+06	2.21213e+06	1.72432e+06	1.61495e+06	1.73895e+06	1.86968e+06	1.93327e+06	2.01977e+06	1.37817e+06	1.11527e+06	1.36232e+06	1.42565e+06	1.52822e+06	1.54006e+06	1.27171e+06	1.47629e+06
2.50_358.0963n	359.104	2.49605	pos	Pantetheine 4'-phosphate	HMDB0001416	Organic acids and derivatives	Carboxylic acids and derivatives	Amino acids, peptides, and analogues	**	C01134	55.1	80.5	M+H, M+Na	C11H23N2O7PS	-0.19822	4.66832	0.0130488	0.102137	0.520946	1.4349	1.5685e+06	1.09311e+06	1.36876e+06	2.23156e+06	1.38881e+06	1.19644e+06	1.68948e+06	1.30204e+06	1.19226e+06	2.17869e+06	1.04844e+06	921429	908335	1.15826e+06	787456	1.40719e+06	1.28233e+06	1.23147e+06
1.03_123.0555m/z	123.055	1.03175	pos	Niacinamide	HMDB0001406	Organoheterocyclic compounds	Pyridines and derivatives	Pyridinecarboxylic acids and derivatives	***	C00153	51.7	67.1	M+H	C6H6N2O	1.68392	4.57966	0.00229912	0.040511	0.19893	1.14785	4.32221e+06	3.7655e+06	4.23454e+06	4.25386e+06	4.07829e+06	4.26523e+06	4.68957e+06	3.97694e+06	4.17347e+06	4.90578e+06	4.15591e+06	3.66655e+06	3.63316e+06	3.86116e+06	4.04274e+06	3.71977e+06	3.22379e+06	3.82088e+06
0.71_603.1533m/z	603.153	0.7061	pos	5-O-a-L-Arabinofuranosyl-L-arabinose	93499	Organic oxygen compounds	Organooxygen compounds	Carbohydrates and carbohydrate conjugates			38.7	0	M+K	C20H36O18	-0.0318912	4.57678	0.000195308	0.0106075	-2.83623	0.140027	72397.2	517025	0.000958683	0.000958683	195897	180896	0.000958683	0.000958683	202384	0.000958683	601622	859683	518525	176503	256586	592926	400344	730010
11.95_548.3713m/z	548.371	11.9467	pos	LysoPC(20:2(11Z,14Z))	HMDB0010392	Lipids and lipid-like molecules	Glycerophospholipids	Glycerophosphocholines	***	C04230	53.4	71.2	M+H	C28H54NO7P	0.34074	4.5317	1.10244e-05	0.00247014	-0.808003	0.571172	525297	919683	366132	516239	440915	605963	485987	797863	433197	556078	1.14277e+06	890132	819942	899151	949127	889493	822418	944428
1.03_192.0259n	191.019	1.03097	neg	Citric acid	HMDB0000094	Organic acids and derivatives	Carboxylic acids and derivatives	Tricarboxylic acids and derivatives	***	C00158	54.5	80	M-H2O-H, M-H	C6H8O7	-5.52325	4.52994	0.000365744	0.0147464	1.7912	3.46102	739901	213781	499692	330735	913529	895382	536346	944945	1.11648e+06	682094	72754.7	107378	155588	72408	94155.4	452156	490034	265774
12.55_457.2812m/z	457.281	12.5515	neg	3-methoxy Limaprost	45111	Unclassified	Unclassified	Unclassified			39.5	0	M+FA-H	C23H40O6	1.20367	4.44257	0.00609497	0.0683777	1.28684	2.43993	836966	343028	257841	1.1288e+06	850929	960081	787593	364929	897143	1.44841e+06	207843	295703	209916	391935	181071	332113	327833	797812
0.68_490.1767m/z	490.177	0.678417	pos	4-O-Methyl-a-D-glucosyl-(1->2)-b-D-xylosyl-(1->4)-D-xylose	94294	Organic oxygen compounds	Organooxygen compounds	Carbohydrates and carbohydrate conjugates			39	0	M+NH4	C17H28O15	0.0960207	4.18178	0.00440023	0.0581282	-1.66458	0.315435	175338	555859	139907	65235.1	547995	359123	27755.3	23505.4	204661	34518.9	866362	453945	1.03355e+06	428025	438370	532927	324064	369637
0.70_217.0291m/z	217.029	0.696167	neg	Sulfanilamide	3308	Benzenoids	Benzene and substituted derivatives	Benzenesulfonamides		C07458	38.5	0	M+FA-H	C6H8N2O2S	1.60076	4.08809	0.00488132	0.0612989	-0.537486	0.688971	854722	1.24058e+06	1.06131e+06	598733	1.06642e+06	1.03869e+06	485914	978128	1.16328e+06	445297	1.33072e+06	1.24797e+06	1.5214e+06	1.11498e+06	1.13448e+06	1.31867e+06	1.09657e+06	1.15983e+06
0.69_504.1689n	522.203	0.69225	pos	Raffinose	HMDB0003213	Organic oxygen compounds	Organooxygen compounds	Carbohydrates and carbohydrate conjugates	**	C00492	54.2	79.3	M+H-H2O, M+H, M+NH4	C18H32O16	-0.237215	4.06755	0.000906202	0.0241946	-3.42547	0.0930745	37269.1	400422	0.000958683	0.000958683	126825	97002.9	0.000958683	0.000958683	74324.9	0.000958683	633424	799173	429485	107695	136680	378226	242514	476178
6.94_513.1980m/z	513.198	6.93517	neg	Paucin	67776	Unclassified	Unclassified	Unclassified			39.6	0	M+FA-H	C23H32O10	0.636987	4.06054	0.00105948	0.0265101	1.64702	3.13186	533940	170487	407855	723541	264640	391330	508276	850066	793225	332587	128179	78377.2	134005	251866	8096.83	366714	201791	194863
0.68_755.2053m/z	755.205	0.678417	pos	Delphinidin 3-robinobioside-5-glucoside	47030	Unclassified	Unclassified	Unclassified			36	0	M+H-H2O	C33H40O21	3.03033	4.05564	0.000566621	0.0193048	-2.58452	0.166717	69118.3	414583	0.000958683	0.000958683	152196	246510	0.000958683	0.000958683	154241	0.000958683	529503	749651	282901	192600	281113	285160	375558	620180
0.70_541.1352m/z	541.135	0.696167	neg	6-({8,8-dimethyl-2-oxo-4-phenyl-2H,8H-pyrano[2,3-f]chromen-5-yl}oxy)-3,4,5-trihydroxyoxane-2-carboxylic acid	HMDB0126096	Phenylpropanoids and polyketides	Coumarins and derivatives	Coumarin glycosides			37.6	0	M+FA-H	C26H24O10	0.0939743	4.04146	0.000226758	0.0115671	-3.04385	0.121258	45799.3	377702	0.000958683	0.000958683	143112	135716	0.000958683	0.000958683	87566.4	0.000958683	572391	593954	497141	126262	238650	418015	173666	401533
0.72_445.0404n	444.033	0.724283	neg	D-Gluconic acid Mn(II) salt	92165	Unclassified	Unclassified	Unclassified			37.8	0	M-H2O-H, M-H	C12H22MnO14	3.06728	4.02478	0.000711816	0.0213435	0.958194	1.94288	860627	442965	591165	550814	711764	994780	707766	1.23272e+06	1.07176e+06	1.02425e+06	285298	436238	355428	487093	573251	433667	369625	603123
12.74_621.3052m/z	621.305	12.7419	neg	PI(20:3(8Z,11Z,14Z)/0:0)	LMGP06050021	Lipids and lipid-like molecules	Glycerophospholipids	Glycerophosphoinositols			44.9	32.7	M-H	C29H51O12P	1.1347	3.88399	0.00230487	0.040535	-0.583567	0.667312	745520	1.1172e+06	528304	796758	668980	762784	754008	967401	653865	832058	1.17402e+06	812287	1.05947e+06	1.15137e+06	1.65066e+06	1.15454e+06	905279	1.02997e+06
0.74_347.0630n	346.056	0.738317	neg	Adenosine 2'-phosphate	HMDB0011617	Organic oxygen compounds	Organooxygen compounds	Carbohydrates and carbohydrate conjugates		C00946	45.9	34.1	M-H, 2M-H	C10H14N5O7P	-0.297937	3.8838	0.0285844	0.152731	0.833699	1.78225	1.39499e+06	782711	689111	659901	1.03325e+06	1.83092e+06	1.01226e+06	2.5694e+06	1.72739e+06	1.63765e+06	532856	932271	575582	875144	1.13839e+06	574733	530816	1.1019e+06
0.67_549.1675m/z	549.168	0.668067	neg	Maltotriose	HMDB0001262	Organic oxygen compounds	Organooxygen compounds	Carbohydrates and carbohydrate conjugates	**	C01835	56.9	89.6	M+FA-H	C18H32O16	0.617146	3.7951	0.00106316	0.0265274	-3.08624	0.117747	40752.1	346099	0.000958683	0.000958683	121950	127611	0.000958683	0.000958683	76455.6	0.000958683	603530	641951	298607	109746	182411	272419	187119	473011
11.79_620.2963n	621.304	11.7867	pos	1-Arachidonoylglycerophosphoinositol	HMDB0061690	Lipids and lipid-like molecules	Glycerophospholipids	Glycerophosphoinositols	***		51.9	65	M+H-H2O, M+H, M+NH4, M+Na	C29H49O12P	0.144496	3.71399	0.0266501	0.147342	0.23514	1.17702	3.03457e+06	2.57818e+06	3.45199e+06	3.52157e+06	2.84264e+06	2.77301e+06	3.34318e+06	3.0356e+06	2.30687e+06	3.00172e+06	3.28724e+06	2.6664e+06	2.44473e+06	2.5466e+06	2.71207e+06	2.21886e+06	2.38679e+06	2.36275e+06
4.04_187.0634n	205.097	4.04148	pos	3-amino-2-naphthoic acid	34509	Unclassified	Unclassified	Unclassified			45.7	37.5	M+H, M+NH4	C11H9NO2	0.45272	3.71183	0.00238408	0.0411714	-0.364566	0.776702	1.09294e+06	1.40715e+06	1.16441e+06	1.15201e+06	1.31739e+06	1.18839e+06	969587	1.05892e+06	881486	1.01129e+06	1.4994e+06	1.35055e+06	1.65428e+06	1.40548e+06	1.6922e+06	1.25842e+06	1.2487e+06	1.14818e+06
0.68_753.1916m/z	753.192	0.682083	neg	SB 203580	45450	Unclassified	Unclassified	Unclassified			38.8	0	2M-H	C21H16FN3OS	-0.981874	3.67425	0.000449539	0.0167363	-2.44876	0.183169	60299.9	329204	0.000958683	0.000958683	128121	222750	0.000958683	0.000958683	131528	0.000958683	478856	486805	297757	187149	259079	204921	200894	518172
0.77_191.0188m/z	191.019	0.7663	neg	Isocitrate	3328	Organic acids and derivatives	Carboxylic acids and derivatives	Tricarboxylic acids and derivatives	**	C00311	51.8	67.1	M-H	C6H8O7	-4.61903	3.64094	0.000945302	0.0246553	1.38137	2.60515	577712	221757	421778	225576	612420	656241	462268	754837	932570	556007	133028	204404	168238	138502	132948	423882	342607	230449
0.68_259.0223m/z	259.022	0.682083	neg	Myo-inositol 1-phosphate	HMDB0000213	Organic oxygen compounds	Organooxygen compounds	Alcohols and polyols	**	C01177	52.5	66.7	M-H	C6H13O9P	-0.67914	3.48748	0.00270299	0.0448819	-0.864878	0.549093	337342	614362	372973	188653	416897	489913	252425	347967	463891	166018	594684	619921	602515	401623	648965	658627	413408	975155
0.76_261.1445m/z	261.145	0.761633	pos	L-gamma-glutamyl-L-isoleucine	62019	Organic acids and derivatives	Carboxylic acids and derivatives	Amino acids, peptides, and analogues			53.5	71	M+H	C11H20N2O5	0.0541092	3.34134	4.83149e-05	0.00528014	0.799551	1.74056	554507	318580	464482	551403	516267	484192	495870	681231	596925	645684	407144	284383	310396	373456	153058	358310	394371	267518
0.77_268.0807n	267.073	0.7663	neg	3-Deoxy-D-glycero-D-galacto-2-nonulosonic acid	HMDB0000425	Organic oxygen compounds	Organooxygen compounds	Carbohydrates and carbohydrate conjugates			38.9	2.18	M-H, 2M-H	C9H16O9	4.61142	3.34014	0.00701685	0.0732051	0.361183	1.28448	1.12115e+06	872847	1.0421e+06	1.43182e+06	1.06647e+06	1.03696e+06	1.11981e+06	984828	1.02264e+06	1.2646e+06	911688	743246	912067	957709	528808	1.02982e+06	989836	909600
10.91_423.3348n	424.342	10.9139	pos	Linoleyl carnitine	HMDB0006469	Lipids and lipid-like molecules	Fatty Acyls	Fatty acid esters	*		46.6	38.1	M+H, M+Na	C25H45NO4	-0.117656	3.2922	0.0374644	0.177754	1.72233	3.29968	360791	109341	348634	1.00395e+06	156120	119740	381015	123149	160075	593648	150393	111589	83422.4	130774	70282.3	130320	92944.4	105003
11.31_546.2829m/z	546.283	11.3123	pos	PS(18:1(9Z)/0:0)	LMGP03050001	Lipids and lipid-like molecules	Glycerophospholipids	Glycerophosphoserines			46.6	40.9	M+Na	C24H46NO9P	4.99328	3.24337	0.0363917	0.174876	0.271065	1.2067	1.77658e+06	1.47226e+06	1.57108e+06	2.01398e+06	1.52723e+06	1.92872e+06	1.84333e+06	1.96644e+06	1.34121e+06	2.02061e+06	1.36035e+06	1.46279e+06	1.32949e+06	1.59269e+06	1.03828e+06	1.36289e+06	1.89132e+06	1.74029e+06
0.72_116.0709m/z	116.071	0.719967	pos	L-Proline	29	Organic acids and derivatives	Carboxylic acids and derivatives	Amino acids, peptides, and analogues	**	C00148	57.5	96.6	M+H	C5H9NO2	2.90808	3.21585	0.00781783	0.0781191	-0.38061	0.768113	895409	1.16573e+06	991935	1.15387e+06	979541	854672	916000	757377	702708	807174	1.51041e+06	1.15627e+06	1.32866e+06	1.1617e+06	1.27009e+06	947919	970429	980339
0.66_504.1691n	543.132	0.664583	pos	Levan	HMDB0003539	Organic oxygen compounds	Organooxygen compounds	Carbohydrates and carbohydrate conjugates	**	C01355	39.5	1.22	M+Na, M+K	C18H32O16	0.033015	3.16226	0.00115804	0.0279169	-3.35599	0.0976668	23529.5	240916	0.000958683	0.000958683	75682.2	59429	0.000958683	0.000958683	53124.7	0.000958683	445255	331633	400353	33608.6	145399	278563	93185.4	199332
1.03_268.1038m/z	268.104	1.03175	pos	Adenosine	86	Nucleosides, nucleotides, and analogues	Purine nucleosides	Unclassified	**	C00212	58	93.9	M+H	C10H13N5O4	-0.693649	3.09988	0.00296935	0.0473172	0.603226	1.51911	788481	519041	597057	554841	629334	895403	902222	747691	862836	1.11846e+06	580503	547133	462998	535618	414278	484377	432055	695369
0.66_342.1161n	381.079	0.664583	pos	Melibiose	HMDB0000048	Organic oxygen compounds	Organooxygen compounds	Carbohydrates and carbohydrate conjugates	***		38.8	0	M+Na, M+K	C12H22O11	-0.238497	3.07099	0.00232559	0.0407641	-1.65196	0.318209	95515.5	300166	99673.3	8896.86	253744	179544	2280.04	11127	205186	3673.68	444465	307343	472380	172499	202545	362406	245010	194683
0.84_123.0555m/z	123.056	0.844933	pos	Picolinamide	65685	Unclassified	Unclassified	Unclassified			46.6	42	M+H	C6H6N2O	2.00416	3.06636	0.00171611	0.0349777	0.169393	1.12459	2.41109e+06	2.14398e+06	2.18249e+06	2.41765e+06	2.44612e+06	2.38504e+06	2.61228e+06	2.38426e+06	2.29023e+06	2.57065e+06	2.31672e+06	2.09047e+06	2.1491e+06	2.29292e+06	2.05513e+06	2.16624e+06	1.88679e+06	2.19448e+06
11.34_544.2686m/z	544.269	11.3414	neg	PS(20:4(5Z,8Z,11Z,14Z)/0:0)	LMGP03050007	Lipids and lipid-like molecules	Glycerophospholipids	Glycerophosphoserines			52.8	67.6	M-H	C26H44NO9P	0.941766	3.05325	0.00973446	0.0880062	0.332874	1.25952	1.07462e+06	853195	1.0245e+06	1.29463e+06	880030	1.09048e+06	1.03766e+06	1.24826e+06	859553	1.16182e+06	791883	801333	790141	909690	666120	768311	1.04284e+06	1.05524e+06
12.51_508.3403m/z	508.34	12.5114	pos	LysoPE(20:1(11Z)/0:0)	HMDB0011512	Lipids and lipid-like molecules	Glycerophospholipids	Glycerophosphoethanolamines	*		53.2	73.8	M+H	C25H50NO7P	1.08206	3.00294	4.54402e-05	0.00511646	-0.773697	0.584917	277764	474877	263298	335350	235679	274775	263579	382619	171723	295086	583138	453714	353341	523919	405827	523019	474990	481070
0.66_104.1074m/z	104.107	0.664583	pos	Choline	56	Organic nitrogen compounds	Organonitrogen compounds	Quaternary ammonium salts	**	C00114	52	70.6	M+H	C5H13NO	4.18306	3.00051	0.0297598	0.156403	0.199238	1.14809	1.87334e+06	1.6317e+06	1.94263e+06	2.24785e+06	1.83635e+06	1.7497e+06	2.18623e+06	1.50583e+06	1.55381e+06	1.96433e+06	1.66522e+06	1.67556e+06	1.57949e+06	1.53678e+06	1.5711e+06	1.57609e+06	1.81089e+06	1.63847e+06
1.03_261.1444m/z	261.144	1.03175	pos	Glutamylisoleucine	HMDB0028822	Organic acids and derivatives	Carboxylic acids and derivatives	Amino acids, peptides, and analogues			49.9	53.8	M+H	C11H20N2O5	-0.503911	2.97797	1.59456e-05	0.0030581	0.86073	1.81596	376301	207219	379016	389220	324018	347635	352469	335557	400904	481591	234953	173521	178318	283524	112734	230207	258975	185522
0.70_468.1261n	513.123	0.696167	neg	Catechin-4-ol 3-O-beta-D-galactopyranoside	47415	Unclassified	Unclassified	Unclassified			37.5	0	M-H2O-H, M+FA-H	C21H24O12	-1.34387	2.96768	0.0222704	0.133782	-1.00595	0.497944	213231	428222	219560	131196	482064	248033	72441.7	119972	349244	83331.7	699530	320546	705610	286647	427529	205358	471647	308909
0.69_666.2217n	649.218	0.69225	pos	Stachyose	6951	Organic oxygen compounds	Organooxygen compounds	Carbohydrates and carbohydrate conjugates	**	C01613	36.5	0	M+H-H2O, M+H, M+NH4	C24H42O21	-0.194331	2.96405	0.00428681	0.0573037	-5.13523	0.028454	6542.11	229919	0.000958683	0.000958683	33685.4	9727.6	0.000958683	0.000958683	8923.9	0.000958683	322435	528564	218984	4589.63	58420.3	211626	72265.1	422468
15.69_136.1122m/z	136.112	15.6858	pos	4-Ethyl-2-methyl-5-propyloxazole	HMDB0037873	Organoheterocyclic compounds	Azoles	Oxazoles			44.2	22.5	M+H-H2O	C9H15NO	0.487372	2.95299	0.0402219	0.184945	-0.119186	0.920707	3.5057e+06	3.80762e+06	3.24606e+06	3.50838e+06	3.44907e+06	3.82608e+06	3.82269e+06	3.36581e+06	3.25061e+06	3.57695e+06	3.63153e+06	4.11066e+06	3.4755e+06	3.69208e+06	3.57002e+06	3.63137e+06	4.30018e+06	4.04965e+06
0.60_129.0792n	147.113	0.595283	pos	D-Pipecolic acid	58337	Organic acids and derivatives	Carboxylic acids and derivatives	Amino acids, peptides, and analogues			57.9	97.4	M+H, M+NH4, M+H-H2O	C6H11NO2	1.40145	2.91629	0.00402155	0.0553975	-0.268676	0.830081	951890	1.14674e+06	967356	1.01315e+06	1.05274e+06	1.03488e+06	1.00218e+06	968065	725687	851069	1.2389e+06	1.14461e+06	1.27633e+06	1.22685e+06	1.22741e+06	1.06576e+06	1.04907e+06	945011
0.69_132.0769m/z	132.077	0.69225	pos	Creatine	7	Organic acids and derivatives	Carboxylic acids and derivatives	Amino acids, peptides, and analogues	**	C00300	55.4	83.4	M+H	C4H9N3O2	0.869706	2.83213	0.0192917	0.124734	-0.405456	0.754997	599396	793905	510616	536566	593411	926983	381702	590297	776446	479151	929498	860508	766942	689550	937818	639921	834698	692307
10.74_541.3170n	542.324	10.7361	pos	LysoPC(20:5(5Z,8Z,11Z,14Z,17Z))	HMDB0010397	Lipids and lipid-like molecules	Glycerophospholipids	Glycerophosphocholines	**	C04230	57.6	90.4	M+H, M+Na	C28H48NO7P	0.384253	2.82206	0.000911838	0.0242623	-0.425294	0.744687	492137	660865	526094	377999	523582	466634	485661	657213	405203	494715	810334	558538	648178	676478	609330	700230	609613	674219
11.34_504.3083m/z	504.308	11.3408	pos	LysoPE(0:0/20:3(11Z,14Z,17Z))	HMDB0011484	Lipids and lipid-like molecules	Glycerophospholipids	Glycerophosphoethanolamines	*		56.8	89.4	M+H	C25H46NO7P	-0.230448	2.80855	0.0100033	0.0888939	-0.466164	0.723887	616558	851733	544381	815158	579896	577109	734270	573987	467220	640444	945030	638311	765480	901727	1.23252e+06	933943	682661	714190
11.39_590.3471m/z	590.347	11.3872	neg	LysoPC(20:3(8Z,11Z,14Z))	HMDB0010394	Lipids and lipid-like molecules	Glycerophospholipids	Glycerophosphocholines	*		54.7	76.1	M+FA-H	C28H52NO7P	1.39207	2.7956	0.0166954	0.115467	-0.285779	0.820299	1.07519e+06	1.31073e+06	849517	1.32153e+06	1.04812e+06	1.13913e+06	986250	1.34478e+06	794673	1.11756e+06	1.52659e+06	1.19385e+06	1.05669e+06	1.30995e+06	1.28985e+06	1.35694e+06	1.31471e+06	1.43728e+06
11.93_1018.6958n	1019.7	11.9321	pos	GM4(d18:1/18:0)	LMSP0601AA02	Lipids and lipid-like molecules	Sphingolipids	Acidic glycosphingolipids			38	0.972	M+H, M+Na	C53H98N2O16	4.10308	2.74829	0.0286161	0.152812	-0.200768	0.870087	1.59747e+06	1.83599e+06	1.44709e+06	1.52527e+06	1.58134e+06	1.81152e+06	1.62155e+06	1.71192e+06	1.33114e+06	1.74992e+06	1.67475e+06	2.31434e+06	1.67184e+06	1.73918e+06	1.73827e+06	1.66307e+06	1.94365e+06	1.9428e+06
11.96_455.2655m/z	455.266	11.9607	neg	Sterol 3-beta-D-glucoside	66016	Unclassified	Unclassified	Unclassified			39.2	0	M+FA-H	C23H38O6	1.20308	2.74304	0.00138884	0.0311957	2.19456	4.57751	234401	51207.1	49939.7	270147	326476	242493	184848	86979.2	302855	411468	16244.4	33099.8	28432.8	56431.1	28393.5	51245	34519.2	161291
9.42_280.1675n	279.16	9.42295	neg	Methyl (3b,11x)-3-Hydroxy-8-oxo-6-eremophilen-12-oate	HMDB0041229	Lipids and lipid-like molecules	Prenol lipids	Sesquiterpenoids	*		49.2	49.3	M-H, M+FA-H	C16H24O4	0.214123	2.69439	0.00384235	0.0543092	0.905674	1.87342	327824	174987	361174	430100	299845	196139	244564	413934	238069	438764	147534	204591	157410	243430	10867.6	279505	162837	193719
0.68_648.1187m/z	648.119	0.678417	pos	NADH	3687	Nucleosides, nucleotides, and analogues	(5'->5')-dinucleotides	Unclassified	**	C00004	36.2	0	M+H-H2O	C21H29N7O14P2	-4.19363	2.68418	0.0167267	0.11551	2.13924	4.40528	225463	51180.2	164971	503312	86920.8	119086	439045	97520.7	45905.9	346945	32990.8	20911.2	31143.2	112520	111705	24211.3	44974.9	30985.1
11.93_554.3469m/z	554.347	11.9276	neg	1-O-(2-methoxy-4Z-hexadecenyl)-sn-glycero-3-phosphocholine	LMGP01060043	Lipids and lipid-like molecules	Glycerophospholipids	Glycerophosphocholines			54.9	75.7	M+FA-H	C25H52NO7P	1.06459	2.6809	0.022252	0.133758	-0.0847588	0.942942	3.85931e+06	4.09284e+06	3.5931e+06	3.90574e+06	3.78874e+06	4.05975e+06	3.98953e+06	3.93607e+06	3.82117e+06	3.78041e+06	3.96791e+06	4.09489e+06	3.79724e+06	4.19272e+06	3.84817e+06	4.17024e+06	4.42778e+06	4.2438e+06
1.06_431.1409m/z	431.141	1.05955	pos	Melatonin glucuronide	HMDB0060830	Nucleosides, nucleotides, and analogues	Nucleoside and nucleotide analogues	1-pyranosylindoles			38.4	3.61	M+Na	C19H24N2O8	-3.91764	2.66226	0.0345759	0.169808	-0.800886	0.573997	259572	452219	222298	165912	527641	510790	78025.8	46066	427414	98431	509058	376205	616727	510735	234792	453760	543967	372506
12.13_535.3641n	536.371	12.1282	pos	PC(19:1(9Z)/0:0)	LMGP01050130	Lipids and lipid-like molecules	Glycerophospholipids	Glycerophosphocholines			54.5	79.7	M+H, M+Na	C27H54NO7P	0.545238	2.65167	1.62295e-05	0.0030581	-0.728346	0.603596	211160	349837	166554	194455	194283	235318	207898	332428	166976	191366	372408	289396	379501	332225	373309	356314	342971	352569
8.79_337.1659m/z	337.166	8.78778	neg	(3beta,6beta)-Furanoeremophilane-3,6-diol 6-acetate	HMDB0034930	Lipids and lipid-like molecules	Prenol lipids	Sesquiterpenoids	*		48.4	45.8	M+FA-H	C17H24O4	0.849746	2.63844	0.00664679	0.0710299	1.18535	2.27418	262717	115522	253728	511676	187163	181380	262913	230595	281400	192883	67542.4	57260.4	114859	161883	10416.4	256536	133491	122185
10.82_538.3157m/z	538.316	10.817	neg	PC(16:1(9E)/0:0)	LMGP01050021	Lipids and lipid-like molecules	Glycerophospholipids	Glycerophosphocholines			54.7	76.4	M+FA-H	C24H48NO7P	1.3002	2.58139	0.000334849	0.0143462	-0.46104	0.726462	380122	523250	348082	351588	338509	405309	357991	525909	370315	343270	592260	476082	511809	618942	459901	552807	503452	470749
0.68_448.1660m/z	448.166	0.678417	pos	METHIONYL-LEUCYLPHENYLALANINE	43892	Unclassified	Unclassified	Unclassified			36.1	0	M+K	C20H31N3O4S	-1.61191	2.55181	0.000140831	0.00896757	-2.02805	0.245187	41462.9	169108	32498.7	0.000958683	116096	100036	0.000958683	5251.56	77821.3	0.000958683	219001	208820	225811	158033	80178.6	177108	155071	128839
11.69_429.2496m/z	429.25	11.6867	neg	N-Acetyl-leu-leu-tyr-amide	68969	Unclassified	Unclassified	Unclassified			37.9	0	M-H2O-H	C23H36N4O5	-2.62654	2.51575	0.00542306	0.0644419	2.04217	4.11864	232431	56433.9	25060.7	160542	241812	313339	196844	114401	340114	467332	11586.5	45427.7	25089.1	53921.4	23632	49785.7	45534.9	196494
0.76_498.2077n	537.169	0.761633	pos	Iridodial glucoside tetraacetate	41171	Lipids and lipid-like molecules	Prenol lipids	Isoprenoids		C11657	36.8	0	M+H-H2O, M+K	C24H34O11	-4.91905	2.51155	0.0106319	0.0910619	0.729476	1.65804	388574	234358	244357	566008	379930	297831	471111	324493	301396	523469	294677	163540	226133	227107	71927.1	362937	300884	227659
6.84_499.2190m/z	499.219	6.83678	neg	6S,9R-Dihydroxy-4,7E-megastigmadien-3-one 9-[apiosyl-(1->6)-glucoside]	HMDB0029773	Lipids and lipid-like molecules	Fatty Acyls	Fatty acyl glycosides	*		53.7	72	M-H2O-H	C24H38O12	0.996815	2.47969	0.00185262	0.0361096	1.2218	2.33238	223836	95969	225580	368942	130862	172844	228489	243115	276470	144387	77892.7	44904.3	96833.1	147764	8435.56	181373	108205	102345
0.70_571.1283m/z	571.128	0.696167	neg	Pyrocatechol glucuronide	1826	Unclassified	Unclassified	Unclassified			38.3	0	2M-H	C12H14O8	-3.84543	2.45786	0.0146893	0.108718	-1.31138	0.402934	91763.9	227739	38502.5	8151.9	277931	202170	6594.06	12076.4	188686	0.000958683	350356	239723	313730	187016	109595	264030	152564	204898
12.32_431.2653m/z	431.265	12.3176	neg	Cryptomeridiol 11-rhamnoside	HMDB0038018	Lipids and lipid-like molecules	Prenol lipids	Sesquiterpenoids	*		42	13.3	M+FA-H	C21H38O6	0.754258	2.42134	0.00305547	0.0481419	1.2935	2.45123	231947	94625	105173	319728	254384	221090	242758	92384.7	225960	394103	58437.7	98690.3	62336.4	124464	67939.6	80807.6	80220.8	184104
11.18_508.3400m/z	508.34	11.1841	pos	PE(0:0/20:1(11Z))	LMGP02050046	Lipids and lipid-like molecules	Glycerophospholipids	Glycerophosphoethanolamines			44	25.6	M+H	C25H50NO7P	0.503314	2.41072	0.000116085	0.00830864	-0.655853	0.6347	207761	327337	195884	201700	211334	249252	173775	270076	171310	188757	398572	301956	334233	390253	228231	332279	328152	305023
1.90_250.0935m/z	250.094	1.89545	pos	Zidovudine	HMDB0014638	Nucleosides, nucleotides, and analogues	Pyrimidine nucleosides	Pyrimidine 2',3'-dideoxyribonucleosides	**	C07210	49.1	57.4	M+H-H2O	C10H13N5O4	0.132351	2.39505	0.0450134	0.196971	0.259683	1.19722	1.0133e+06	846381	1.09098e+06	1.22963e+06	952072	877585	1.10515e+06	867478	844209	1.1393e+06	1.07638e+06	687080	802900	971098	628279	1.00532e+06	804816	795170
0.64_265.1118m/z	265.112	0.636767	pos	Thiamine	229	Organoheterocyclic compounds	Diazines	Pyrimidines and pyrimidine derivatives	**	C00378	53.4	71.9	M+H	C12H16N4OS	0.0492422	2.39006	1.03389e-09	2.38648e-06	1.30467	2.47027	188974	76499.3	191369	188248	194350	216199	197621	168644	184939	170424	75967.4	85176.3	66480.3	58264.9	86098.5	64679.1	66553.1	108775
0.76_306.1551m/z	306.155	0.761633	pos	Oxtriphylline	43290	Unclassified	Unclassified	Unclassified			38	0	M+Na	C12H21N5O3	4.9342	2.37466	0.0358924	0.173323	0.665872	1.58653	432840	272822	494962	673104	521661	285849	456059	292755	281941	456384	200383	178959	189985	207599	592966	226436	315182	271067
10.91_448.3423m/z	448.342	10.9139	pos	25-Hydroxyvitamin D3-26,23-lactol	HMDB0060127	Lipids and lipid-like molecules	Steroids and steroid derivatives	Vitamin D and derivatives	*		49.3	51.1	M+NH4	C27H42O4	0.389998	2.35683	0.00526557	0.0634998	0.839802	1.7898	262216	146505	297066	463735	210869	191020	257466	160015	203208	314348	139728	176591	132776	142587	175001	127662	128193	149504
4.71_785.1572n	786.164	4.70908	pos	Flavin adenine dinucleotide (FAD)	2302	Unclassified	Unclassified	Unclassified			55.5	82.8	M+H, M+K, M+Na	C27H33N9O15P2	0.0749165	2.35127	0.000509325	0.0179387	0.305978	1.23626	601013	486156	523545	688700	568485	560275	622947	595136	566513	682503	496040	410368	446891	511173	490374	533289	475702	525408
0.70_367.0645m/z	367.064	0.696167	neg	L-gamma-Glutamyl-S-allylthio-L-cysteine	HMDB0038515	Organic acids and derivatives	Carboxylic acids and derivatives	Amino acids, peptides, and analogues			36.6	3.52	M+FA-H	C11H18N2O5S2	1.75947	2.33905	0.00322496	0.0497928	1.08632	2.12331	224217	105598	296560	320984	210365	84427.2	189285	292206	123301	276610	129397	57982.6	119815	88608.6	125243	68760.4	169491	85485.2
1.67_348.0871m/z	348.087	1.67203	neg	BICUCULLINE (+)	44019	Unclassified	Unclassified	Unclassified			38	0	M-H2O-H	C20H17NO6	-1.75893	2.3336	0.0323383	0.164235	0.459138	1.37472	594008	432094	813532	599784	603685	429485	295918	767009	733241	509412	494131	392592	370030	472740	292956	445107	518599	470596
0.68_418.1554m/z	418.155	0.678417	pos	Thaumatin b, recombinant	HMDB0032529	Benzenoids	Benzene and substituted derivatives	Benzenesulfonamides			36.4	0	M+K	C19H29N3O3S	-1.86904	2.33024	0.000324213	0.0140538	-1.74316	0.298714	45578.3	152582	25457.5	2004.65	113971	104192	0.000958683	11675.7	107325	0.000958683	196966	196936	166615	126585	96430.8	150475	165938	120708
1.67_349.0943n	350.102	1.67368	pos	S-(Formylmethyl)glutathione	HMDB0060507	Organic acids and derivatives	Carboxylic acids and derivatives	Amino acids, peptides, and analogues	**	C14871	49.1	51.8	M+H, M+K, M+Na	C12H19N3O7S	-0.0948869	2.30585	0.033098	0.166182	0.421681	1.33949	625932	467292	772991	583024	631259	471437	340398	807686	802913	597747	491837	431806	384695	514408	305342	479581	594752	535915
11.93_479.2655m/z	479.266	11.9276	neg	Erinacine C	HMDB0040389	Lipids and lipid-like molecules	Prenol lipids	Diterpenoids	*		45.4	33.3	M+FA-H	C25H38O6	1.08058	2.24404	0.00163151	0.0338512	2.36914	5.16634	163752	31695.9	22866.5	156503	242761	180580	110622	74094.2	271792	250798	7059.45	20486.5	19177.3	30999.1	24067.1	26979.7	11795.5	113003
0.68_511.1070m/z	511.107	0.682083	neg	(2R,3S)-Piscidic acid	HMDB0030809	Phenylpropanoids and polyketides	Phenylpropanoic acids	Unclassified			37.4	0	2M-H	C11H12O7	-4.61898	2.22042	0.000602178	0.0200719	-2.10316	0.232748	32174.5	138237	0.000958683	0.000958683	105691	86833.5	0.000958683	0.000958683	64871.3	0.000958683	95539.4	206424	188891	84160.6	132058	177722	73297.8	147806
11.86_503.2657m/z	503.266	11.8616	neg	Lucidenic acid A	HMDB0037611	Lipids and lipid-like molecules	Prenol lipids	Sesquiterpenoids	*		39.3	2.01	M+FA-H	C27H38O6	1.39977	2.18683	0.00195935	0.0369952	2.61925	6.14431	142224	23147.3	22494.6	150873	212448	121582	94696.4	56971.3	209193	269535	3346.58	13356.7	13198.1	20189.8	19476.1	19327.9	8187.78	88095.2
0.68_915.2449m/z	915.245	0.682083	neg	ICI D1694	69021	Organic acids and derivatives	Carboxylic acids and derivatives	Amino acids, peptides, and analogues		C11372	38.7	0	2M-H	C21H22N4O6S	0.1654	2.15737	0.00494106	0.0614491	-4.50118	0.0441581	5209.56	117975	0.000958683	0.000958683	5462.43	31703.3	0.000958683	0.000958683	4510.73	0.000958683	203225	243961	73804.1	5464.74	75585.5	57658.7	44656.2	239446
8.76_338.1728n	321.17	8.76333	pos	18-carboxy dinor Leukotriene B4	HMDB0062301	Lipids and lipid-like molecules	Fatty Acyls	Fatty acids and conjugates	*		50.3	56.5	M+H, M+NH4, M+Na, M+H-H2O	C18H26O6	-0.373194	2.11571	0.0184228	0.121672	0.992949	1.99025	205128	103067	148124	382585	147276	143563	227918	188759	207960	194840	56953.9	49508.8	87756.2	146890	7618.56	254292	112961	108551
4.32_304.1755m/z	304.175	4.32038	pos	Arginyl-Phenylalanine	HMDB0028716	Organic acids and derivatives	Carboxylic acids and derivatives	Amino acids, peptides, and analogues			43	25.6	M+H-H2O	C15H23N5O3	-4.18383	2.03615	0.0448992	0.196751	1.02028	2.02832	198789	98007.1	366663	343522	243239	59197.5	91908.4	107462	107306	271017	84563.2	66557.7	34740.9	94392	108723	185091	118092	91896.6
7.47_719.3507m/z	719.351	7.47185	neg	1-O-(8R-hydroxy-8-methyl-3Z,9-decadienoyl)-beta-D-glucopyranose	LMFA13010039	Lipids and lipid-like molecules	Fatty Acyls	Fatty acyl glycosides			36.8	1.76	2M-H	C17H28O8	1.62352	2.01636	0.0135275	0.104033	1.10897	2.15692	212130	98348.7	148580	252980	167615	136051	167355	245085	450348	129027	99154.8	77325.3	108069	120725	11695.9	116948	115949	136923
0.68_501.0659m/z	501.066	0.678417	pos	Quercetin 3-O-glucuronide	HMDB0029212	Phenylpropanoids and polyketides	Flavonoids	Flavonoid glycosides	***		36.1	0	M+Na	C21H18O13	4.10043	1.98298	0.036775	0.176068	0.801386	1.74277	265374	152271	163821	396735	114619	381015	276531	220963	263522	305786	70018	118668	47992.4	282609	160956	52674.7	292523	192727
11.40_499.2389m/z	499.239	11.3977	pos	2-O-(beta-D-galactopyranosyl-(1->6)-beta-D-galactopyranosyl) 2S-hydroxynonanoic acid	LMFA13010046	Lipids and lipid-like molecules	Fatty Acyls	Fatty acyl glycosides			38.3	0	M+H	C21H38O13	0.82965	1.98054	2.47129e-05	0.00398095	26.2503	7.98223e+07	76524.3	0.000958683	95951.9	74115.2	41353.7	29516.7	48883.4	133458	103406	85508.3	0.000958683	0.000958683	0.000958683	0.000958683	0.000958683	0.000958683	0.000958683	0.000958683
12.60_594.3784m/z	594.378	12.6028	neg	PC(20:1(9Z)/0:0)	LMGP01050047	Lipids and lipid-like molecules	Glycerophospholipids	Glycerophosphocholines			54	75.2	M+FA-H	C28H56NO7P	1.34452	1.9687	0.00125845	0.0295655	-0.722398	0.606089	136929	225921	96109.4	128964	114360	159413	115559	241048	116706	123269	284985	195884	185053	246427	157908	231956	262646	242512
0.68_675.1759m/z	675.176	0.682083	neg	Leucodelphinidin 3-O-(beta-D-glucopyranosyl-(1->4)-alpha-L-rhamnopyranoside)	LMPK12020207	Lipids and lipid-like molecules	Polyketides	Flavonoids			36.4	0	M+FA-H	C27H34O17	-3.06086	1.95965	0.00466351	0.059803	-2.97873	0.126857	12810.1	100981	0.000958683	0.000958683	49175.7	17911.2	0.000958683	0.000958683	35394.1	0.000958683	204463	86802.8	204382	3142.17	69354.4	49777.5	72619.2	117307
11.72_583.3372m/z	583.337	11.7188	neg	Thioperamide	45306	Unclassified	Unclassified	Unclassified			38.2	0	2M-H	C15H24N4S	0.257243	1.94119	0.00514615	0.0626939	-0.262057	0.833898	531745	637661	452831	609641	499147	571485	495980	632539	484865	507468	686254	527374	657904	665972	548347	695574	653722	666145
0.70_293.0279m/z	293.028	0.696167	neg	Ibervirin	HMDB0034370	Organosulfur compounds	Isothiocyanates	Unclassified			37.6	0	2M-H	C5H9NS2	-0.317102	1.9377	0.00268323	0.0448371	0.481805	1.39649	311439	223016	390505	304317	289137	256235	272923	414421	256327	307647	225119	254266	212518	233286	166973	232369	271995	187598
0.76_385.1287m/z	385.129	0.761633	pos	S-Adenosylhomocysteine	HMDB0000939	Nucleosides, nucleotides, and analogues	5'-deoxyribonucleosides	5'-deoxy-5'-thionucleosides	**	C00021	54.9	84.2	M+H	C14H20N6O5S	-0.445672	1.91852	0.0193956	0.124798	0.363552	1.28659	523203	406659	449170	612115	465953	469515	631994	443360	546135	567384	604568	323880	361996	433271	354674	382046	487632	305205
0.61_156.0768m/z	156.077	0.609117	pos	L-Histidine	21	Organic acids and derivatives	Carboxylic acids and derivatives	Amino acids, peptides, and analogues	**	C00135	57.9	97.1	M+H	C6H9N3O2	0.573625	1.90823	0.011661	0.0958736	-0.228944	0.853259	539014	631713	504431	616668	573125	565591	579560	563796	378977	529969	720939	640485	619123	648421	680299	590555	548023	605856
0.72_458.1868m/z	458.187	0.719967	pos	Propylene glycol alginate	94406	Organic oxygen compounds	Organooxygen compounds	Carbohydrates and carbohydrate conjugates			38.2	0	M+NH4	C17H28O13	-0.0183282	1.8753	2.61015e-05	0.00401659	-2.59195	0.165862	13162.7	79359.5	4285.06	0.000958683	45100.9	32302.6	0.000958683	0.000958683	23613.1	0.000958683	113270	75397.7	117625	76484.4	56502.3	82184.7	62629.2	50783.4
0.68_246.0907m/z	246.091	0.678417	pos	Asparaginyl-Methionine	HMDB0028737	Organic acids and derivatives	Carboxylic acids and derivatives	Amino acids, peptides, and analogues			49.2	51.9	M+H-H2O	C9H17N3O4S	-0.0960148	1.87305	0.000324133	0.0140538	0.806909	1.74946	175249	100173	137568	199244	169603	188468	216861	129451	138388	222412	82198.2	104343	97986.3	100354	51328.7	127375	105896	131908
6.92_338.1729n	321.17	6.9249	pos	7,14,16-trihydroxy-3-(hydroxymethyl)-3,4,5,6,7,8,9,10,11,12-decahydro-1H-2-benzoxacyclotetradecin-1-one	HMDB0136047	Phenylpropanoids and polyketides	Macrolides and analogues	Unclassified			52.8	68.3	M+H-H2O, M+NH4, M+H	C18H26O6	-0.140054	1.85587	0.00146675	0.0316145	1.38476	2.61128	124458	47661.7	81978.6	154380	69214.7	95409	138435	184965	176396	94886.6	26427.6	21835.9	39458.8	70427.5	3040.15	104931	61376.1	53796.2
0.65_257.1029n	296.066	0.650717	pos	Glycerophosphocholine	HMDB0000086	Lipids and lipid-like molecules	Glycerophospholipids	Glycerophosphocholines	**	C00670	53.6	73.9	M+Na, M+K	C8H20NO6P	0.418329	1.83464	0.0237109	0.138911	-1.38072	0.384028	66762.4	173848	44903.6	34180	121217	94190.5	20911.4	116010	90064.2	12622	42757.1	127502	375146	91164.1	288314	188607	183538	93755.2
13.13_363.2893m/z	363.289	13.1255	pos	MG(0:0/20:3(11Z,14Z,17Z)/0:0)	62329	Lipids and lipid-like molecules	Endocannabinoids	Unclassified	*		37.9	0	M+H-H2O	C23H40O4	-0.234599	1.82116	0.00154439	0.0328556	-1.15667	0.448545	56690.4	126387	47063.4	44037	52257.9	71569	51224.2	80785.5	49162.1	57423.7	207915	86413.7	125986	129655	189380	108181	78585.1	84981
15.67_178.1590m/z	178.159	15.6715	pos	2,5-Dibutyl-4-methyloxazole	HMDB0037898	Organoheterocyclic compounds	Azoles	Oxazoles			44.5	25	M+H-H2O	C12H21NO	0.0435851	1.80634	0.0470103	0.201601	-0.116137	0.922655	1.39989e+06	1.51724e+06	1.28344e+06	1.41103e+06	1.38602e+06	1.51394e+06	1.53116e+06	1.34541e+06	1.29588e+06	1.43222e+06	1.44139e+06	1.65693e+06	1.39136e+06	1.45518e+06	1.41591e+06	1.45612e+06	1.70311e+06	1.6179e+06
0.66_203.1503m/z	203.15	0.664583	pos	Asymmetric dimethylarginine	HMDB0001539	Organic acids and derivatives	Carboxylic acids and derivatives	Amino acids, peptides, and analogues	***	C03626	50.2	61.4	M+H	C8H18N4O2	0.269946	1.79961	0.00012149	0.00849788	-0.833817	0.561043	85307.7	152052	116710	97043.3	100072	95194.8	84040.8	56783.9	64542.5	68075.2	188889	167832	176130	149407	172454	133585	103807	124311
13.35_438.3790m/z	438.379	13.3462	pos	Cerotic acid(d3)	45760	Unclassified	Unclassified	Unclassified			37.7	0	M+K	C26H49D3O2	0.686477	1.79474	0.0339918	0.167922	-0.123838	0.917743	1.20613e+06	1.31424e+06	1.19099e+06	1.2808e+06	1.19226e+06	1.28941e+06	1.28491e+06	1.13789e+06	1.07042e+06	1.20239e+06	1.36278e+06	1.46603e+06	1.21797e+06	1.2529e+06	1.2103e+06	1.22254e+06	1.44984e+06	1.33156e+06
6.68_297.1186m/z	297.119	6.67568	neg	4'-N-desmethylolanzapine	HMDB0060959	Organoheterocyclic compounds	Benzodiazepines	Unclassified			36.2	0	M-H	C16H18N4S	2.28515	1.79255	0.033705	0.166864	1.0306	2.04287	246580	120703	149352	185859	213756	209621	291218	270724	539688	112422	127076	127391	265927	164343	14430.1	68786.5	94822.7	102845
0.71_260.0296n	261.037	0.7061	pos	Glucose 6-phosphate	HMDB0001401	Organic oxygen compounds	Organooxygen compounds	Carbohydrates and carbohydrate conjugates	***	C00092	38.6	0	M+H-H2O, M+H	C6H13O9P	-0.321001	1.76525	0.000818171	0.0228223	-1.13311	0.455931	59378.8	130236	47047.4	25954.4	95648.1	102862	25804.9	52233.2	101530	23950.5	100288	134198	106274	116487	92162.6	154678	179252	158553
2.01_267.0975m/z	267.097	2.0125	pos	2-{[hydroxy(4-methoxy-1-benzofuran-5-yl)methylidene]amino}acetic acid	HMDB0129408	Organic acids and derivatives	Carboxylic acids and derivatives	Amino acids, peptides, and analogues			41.2	9.53	M+NH4	C12H11NO5	-0.247119	1.75225	3.6879e-06	0.00121609	1.09925	2.14244	124028	57891.3	149040	86595	136533	109777	132308	127929	147323	102723	51094.3	61238.8	76906.4	62350.1	44121	49826.6	72714.2	44878.8
0.69_342.1395m/z	342.139	0.69225	pos	Bis-D-fructose 2',1:2,1'-dianhydride	66164	Unclassified	Unclassified	Unclassified			37.9	0	M+NH4	C12H20O10	-0.0680075	1.71312	0.000756952	0.0218105	-1.6831	0.311412	26507.9	85121.6	14293.2	7786.93	63272.8	50536.3	6358.6	21314.7	36663.8	11836.6	132342	130361	93014.1	53575.8	54327.3	91214.1	60597.6	65540
12.48_458.3475m/z	458.347	12.4813	pos	O-(17-carboxyheptadecanoyl)carnitine	LMFA07070085	Lipids and lipid-like molecules	Fatty Acyls	Fatty esters			38.1	0	M+H	C25H47NO6	-0.336841	1.71014	0.0103827	0.0900126	-2.09262	0.234454	28642.9	122168	52064.6	7668.89	3249.77	30715.3	7622.15	2557.58	113429	11836.3	84767.8	134407	74458	278904	80985.1	184873	125085	13868.7
12.15_481.2578m/z	481.258	12.1469	neg	LysoPA(0:0/18:1(9Z))	HMDB0007851	Lipids and lipid-like molecules	Glycerophospholipids	Glycerophosphates	*		38.2	0	M+FA-H	C21H41O7P	1.3169	1.69914	0.0110669	0.0933104	-0.549047	0.683472	139603	204256	94136.2	80914.5	155063	205760	144009	164661	183189	89095.1	195065	184012	285056	194830	245706	197309	153327	178745
0.68_427.0952m/z	427.095	0.678417	pos	Cysteineglutathione disulfide	HMDB0000656	Organic acids and derivatives	Carboxylic acids and derivatives	Amino acids, peptides, and analogues			36.6	0	M+H	C13H22N4O8S2	0.12996	1.68543	0.0164785	0.114738	0.481532	1.39623	265149	189904	319800	290524	269084	208256	300429	296573	167231	269291	172584	156616	244756	120551	205818	199853	292214	126839
1.10_803.2358m/z	803.236	1.10127	neg	Saphenamycin	69428	Unclassified	Unclassified	Unclassified			38.1	0	2M-H	C23H18N2O5	-0.0539322	1.6825	0.0158566	0.112879	0.635622	1.55361	261574	168366	309529	121256	284009	216494	298766	231192	253874	377475	234634	119651	217379	169644	86893.1	241243	111732	165749
15.69_150.1278m/z	150.128	15.6858	pos	2,6-Diethylaniline	68761	Benzenoids	Benzene and substituted derivatives	Aniline and substituted anilines		C11001	44	22.4	M+H	C10H15N	0.309965	1.67707	0.030817	0.159524	-0.123967	0.917661	1.02379e+06	1.11565e+06	947378	1.01988e+06	1.01208e+06	1.10958e+06	1.12e+06	980396	950236	1.05076e+06	1.07549e+06	1.20383e+06	1.01923e+06	1.08319e+06	1.05119e+06	1.05672e+06	1.25731e+06	1.17825e+06
0.68_499.0516m/z	499.052	0.682083	neg	4,4'-Sulfonyldiphenol	69883	Unclassified	Unclassified	Unclassified			38	0	2M-H	C12H10O4S	-2.22377	1.65624	0.0440053	0.195243	0.718963	1.646	224886	136626	121917	349355	150981	328636	213971	153941	238110	242179	77288.4	121302	54491.4	262119	191364	40594.5	175692	170157
0.68_618.0857m/z	618.086	0.682083	neg	GDP-3,6-dideoxy-D-galactose	66293	Unclassified	Unclassified	Unclassified			36.4	0	M+FA-H	C16H25N5O14P2	0.32628	1.65578	0.00179061	0.0356675	1.66478	3.17065	106200	33494.8	47383.1	58846.6	63268.7	103876	109185	190524	129432	147088	33302.1	16119	50593.3	19703.2	15228.8	38159	18877.7	75975.5
12.54_623.3192m/z	623.319	12.5416	pos	PHHdiA-PG	LMGP20060011	Lipids and lipid-like molecules	Glycerophospholipids	Oxidized glycerophospholipids			37.9	0	M+H-H2O	C29H53O13P	0.148439	1.64434	0.0116117	0.0956885	-0.566168	0.675408	156617	231885	203467	207785	130151	134985	159395	152850	106024	158282	382417	236140	189711	238363	230135	196459	193413	188447
0.73_230.0958m/z	230.096	0.73385	pos	Ergothioneine	53	Organic acids and derivatives	Carboxylic acids and derivatives	Amino acids, peptides, and analogues	**	C05570	57.6	93.8	M+H	C9H15N3O2S	0.020017	1.63331	0.000288093	0.0131335	1.08745	2.12499	102847	48399.1	98318.7	144038	89796	95994.5	118827	67072	68461.3	140272	62115.4	47281.9	45359.2	67084.8	23329.5	47799.5	48540.4	45681.9
4.34_298.0969m/z	298.097	4.33553	pos	5′-Deoxy-5′-<WBR>(methylthio)adenosine	3425	Unclassified	Unclassified	Unclassified	*		54.3	77.1	M+H	C11H15N5O3S	0.227351	1.61189	0.0257453	0.145083	-0.757915	0.59135	116671	197296	67960.6	51700.4	184939	149713	56509	221345	99917.8	101285	123470	198064	173806	158232	123008	306632	225120	270038
0.66_666.2214n	705.185	0.664583	pos	Cellotetraose	63206	Unclassified	Unclassified	Unclassified	***		38	0	M+Na, M+K	C24H42O21	-0.631119	1.6088	0.00544472	0.0645328	-3.91978	0.0660735	4428.57	67025	5685.98	2145.09	4370.33	10437.4	294.62	0.000958683	12218.5	276.627	140492	137065	98231.1	6.92648	32711.2	61502.7	11602.6	54588
7.54_763.3769m/z	763.377	7.54008	neg	PGP(a-13:0/a-13:0)	HMDB0116512	Lipids and lipid-like molecules	Glycerophospholipids	Glycerophosphoglycerophosphates	*		38.2	0.0401	M+FA-H	C32H64O13P2	-4.8585	1.59383	0.0120417	0.0979711	0.994996	1.99308	133502	66983	97593.6	187534	83090.6	106643	113415	165686	239438	74616.3	61669.1	55596	52756.3	104462	9263.76	96771.7	77105.9	78239.2
7.13_557.2244m/z	557.224	7.13492	neg	Glaucarubol 15-O-beta-D-glucopyranoside	HMDB0035909	Lipids and lipid-like molecules	Fatty Acyls	Fatty acyl glycosides	*		41.9	13.3	M-H	C26H38O13	0.738987	1.5922	0.0425947	0.191265	1.13966	2.20329	143986	65350.5	84902.4	191149	69728.8	102838	117313	298632	221323	66002.5	46825.1	29051.6	47934.6	67823.2	2762.06	183706	72875	71826.4
12.52_506.3254m/z	506.325	12.5183	neg	PE(20:1(11Z)/0:0)	LMGP02050020	Lipids and lipid-like molecules	Glycerophospholipids	Glycerophosphoethanolamines			49.6	55	M-H	C25H50NO7P	0.352529	1.58376	0.00025082	0.0119991	-0.715112	0.609158	93238.3	153061	74845.8	135268	75351	103215	82632.5	118298	65679.8	90616.4	182674	130900	116898	185437	137008	172672	154399	144499
13.45_563.2653m/z	563.265	13.4482	pos	Protoporphyrin	78	Organoheterocyclic compounds	Tetrapyrroles and derivatives	Porphyrins	**	C02191	37.7	0	M+H	C34H34N4O4	0.062705	1.57774	0.0010795	0.0266962	0.920972	1.89339	138701	73255.3	143163	150104	122870	133764	103849	160632	159438	135786	161382	32185.7	93289.6	54634.5	36782.4	60646.1	75816.8	71304.6
0.67_711.2206m/z	711.221	0.668067	neg	Glycogen	HMDB0000757	Organic oxygen compounds	Organooxygen compounds	Carbohydrates and carbohydrate conjugates	**	C00182	37.4	0	M+FA-H	C24H42O21	0.87266	1.5694	0.0251774	0.143687	-4.91248	0.0332045	2436.18	73369	0.000958683	12.178	5107.86	11046	0.000958683	0.000958683	3323.43	0.000958683	132817	207545	24695.1	3643.64	13572.9	30053.7	16076.5	158549
5.02_326.1943n	344.228	5.0249	pos	Heptaethylene glycol	HMDB0061835	Organic oxygen compounds	Organooxygen compounds	Ethers			55.6	82.7	M+NH4, M+Na, M+H	C14H30O8	0.559527	1.56119	0.00553252	0.0648059	-0.589417	0.664611	147156	221416	138619	145422	136067	173011	148052	143565	120718	171793	186015	206991	206695	187203	257599	360856	177814	188159
5.19_370.2205n	388.254	5.18968	pos	Octaethylene glycol	HMDB0094680	Organic oxygen compounds	Organooxygen compounds	Ethers			50.3	56.2	M+NH4, M+Na, M+K, M+H	C16H34O9	0.498604	1.53963	0.00763151	0.0769232	-0.452889	0.730578	202614	277333	188923	200490	202808	226424	194570	192777	169383	245535	256736	266043	241181	234207	288254	429096	241635	261516
12.48_414.3212m/z	414.321	12.4813	pos	PGF2α isopropyl ester	36147	Unclassified	Unclassified	Unclassified			38.1	0	M+NH4	C23H40O5	-0.556404	1.53111	0.0067224	0.0715068	-2.21778	0.214972	19036.5	88553.6	35606.6	1231.53	752.524	26436.3	2296.32	1191.17	78943.7	5834.2	70925.5	96651.2	54854.2	194452	67509.1	125745	92811.1	5481.23
1.91_191.0582n	209.092	1.91042	pos	5-Phenyl-1,3-oxazinane-2,4-dione	HMDB0060400	Benzenoids	Benzene and substituted derivatives	Unclassified	**	C16596	50.4	53.6	M+H, M+NH4	C10H9NO3	-0.0117765	1.52834	0.0036076	0.0527453	0.710887	1.63681	141693	86566.9	165666	181877	103604	100467	203572	125503	133405	119454	83534.4	79943.4	96124.7	129703	104531	82511.4	60704.4	55483.1
0.70_292.9235m/z	292.923	0.696167	neg	(±)-Glycerol 1-monophosphate K salt (1:2)	94876	Unclassified	Unclassified	Unclassified			36.4	0	M+FA-H	C3H7K2O6P	-0.701396	1.51874	0.00433659	0.0577774	0.633565	1.55139	145506	93790.3	200525	139788	102379	101142	175023	173617	111056	160517	88802.2	74611.4	81045	124270	82674.6	114526	114251	70142.8
0.72_428.0368m/z	428.037	0.719967	pos	dGDP	HMDB0000960	Phenylpropanoids and polyketides	Cinnamic acids and derivatives	Hydroxycinnamic acids and derivatives	**	C00361	37.5	0	M+H	C10H15N5O10P2	0.201569	1.51166	0.0018616	0.0361096	1.152	2.22222	95976.2	43189.3	65683.8	60024.7	92107.9	88316.7	99722.1	95486.5	119119	147349	3840.36	17487.8	33911.8	52155	25580.4	82900	65738.5	63900.5
13.44_643.3196m/z	643.32	13.437	neg	Butyl 3-O-beta-D-glucopyranosyl-butanoate	98328	Lipids and lipid-like molecules	Fatty Acyls	Fatty acyl glycosides			37.8	0	2M-H	C14H26O8	2.1494	1.51077	0.00832087	0.08123	1.72156	3.29794	68431.5	20749.8	39898.3	154222	48501.5	37607	61986.1	39908.9	51329.5	113998	11210.7	16580.9	13054.9	15976.5	10262.9	34565.2	29417.7	34929.5
12.05_494.3244m/z	494.324	12.0528	pos	PC(16:1(9Z)/0:0)[U]	40289	Unclassified	Unclassified	Unclassified			38	0	M+H	C24H48NO7P	0.511456	1.51043	1.72854e-05	0.00319192	-0.904047	0.534386	53476.5	100071	54043.3	63671.3	43910.8	52238.3	54165.6	68593.6	39637.6	51551.2	127523	73622.3	97135.4	103404	123804	100729	86162.7	88186.9
0.69_247.0577m/z	247.058	0.69225	pos	Dambonitol	89632	Organic oxygen compounds	Organooxygen compounds	Alcohols and polyols			38	0	M+K	C8H16O6	-0.700963	1.4758	0.014463	0.107517	-1.59223	0.331658	30461.2	91845	34515.6	14132.3	42903.8	36504.2	26105.2	40192.8	35220.7	14114.7	51191.9	91936.1	87654.8	53785.5	238575	67983.5	61569.5	82064.3
11.89_506.3246m/z	506.325	11.8883	pos	LysoPE(20:2(11Z,14Z)/0:0)	HMDB0011513	Lipids and lipid-like molecules	Glycerophospholipids	Glycerophosphoethanolamines	***		37.8	0	M+H	C25H48NO7P	0.911681	1.46789	0.000212301	0.0111374	-0.886954	0.540755	57131.2	105651	57204.9	71570.7	49313.1	53516.6	55121.5	75477.4	36966	57879.5	125167	75254.6	83296.4	110681	152143	110834	88921.6	98908.9
7.25_444.1700m/z	444.17	7.25038	neg	Glipizide	HMDB0015200	Benzenoids	Benzene and substituted derivatives	Benzenesulfonamides			38.9	6.83	M-H	C21H27N5O4S	-2.45597	1.46551	0.0103584	0.0898868	1.26324	2.40034	98703	41120.4	69598.3	132574	75604.2	69234	78263.9	158839	169828	35682.5	22411.5	23670.1	51765.6	65347.7	4675.69	86138.9	39625.6	35327.8
12.47_502.3740m/z	502.374	12.4666	pos	(25S)-5alpha-cholestan-3beta,6alpha,7beta,8beta,15alpha,16beta,26-heptol	LMST01010327	Unclassified	Unclassified	Unclassified			37.8	0	M+NH4	C27H48O7	0.356025	1.46356	0.0192898	0.124734	-1.88814	0.270155	27505.2	101813	39966	4589.68	6607.91	29175.8	6669.25	6538.09	111407	15087.7	72897.4	106204	53109.6	232303	53305.6	165191	119830	11661.9
0.68_268.9832m/z	268.983	0.682083	neg	4-thiodimethylarsenobutanoic acid	LMFA00000041	Lipids and lipid-like molecules	Fatty Acyls	Other Fatty Acyls			37.7	0	M+FA-H	C6H13AsO2S	-0.861303	1.45855	0.0375406	0.17798	0.463348	1.37874	262680	190522	352343	263629	292280	156425	230261	324886	222116	259502	266428	117992	265717	139596	200990	125903	251517	156035
1.56_310.1761m/z	310.176	1.56442	pos	Phenylbutyrylglutamine	62425	Organic acids and derivatives	Carboxylic acids and derivatives	Amino acids, peptides, and analogues			38.8	0	M+NH4	C15H20N2O4	-0.121527	1.45166	0.000929941	0.0243925	-1.06315	0.478586	41287.7	86270.2	48627.2	34618.4	62676.2	50396.7	32009.3	32081.7	39446	30446.3	112361	92616	131569	94564.9	75419	82773.9	47219	53638.2
1.10_303.0501m/z	303.05	1.10127	neg	Mesuaxanthone A	68116	Unclassified	Unclassified	Unclassified			37.9	0	M+FA-H	C14H10O5	-3.50972	1.44886	0.00542801	0.0644419	0.311697	1.24117	238516	192171	222005	302114	235472	207754	244984	199501	256403	239893	196729	171254	206316	190661	154111	235387	194045	188861
0.72_664.1163m/z	664.116	0.719967	pos	Fenugreekine	HMDB0039421	Organoheterocyclic compounds	Pyridines and derivatives	Unclassified			37.6	0	M+H	C21H27N7O14P2	-0.130863	1.4358	0.0361726	0.17413	0.500133	1.41434	189025	133648	145631	256082	166627	124864	217166	216727	130051	255050	156228	71832	124640	170908	108826	191188	151356	94209.4
12.39_634.4517m/z	634.452	12.3943	pos	Nonoxynol-9	HMDB0015680	Organic oxygen compounds	Organooxygen compounds	Ethers			37.1	0	M+NH4	C33H60O10	-1.25691	1.42996	0.00578187	0.0665429	-1.87387	0.27284	20167.2	73915.7	35579	1869.36	0.000958683	27779.6	10523.8	0.000958683	76660.8	8924.92	112877	95812.7	32676.3	113773	68034.1	103962	50994.5	13195.3
13.07_564.3600n	565.367	13.0653	pos	Valnemulin	69285	Unclassified	Unclassified	Unclassified			36.3	0	M+H, M+Na	C31H52N2O5S	0.588782	1.41694	0.000106235	0.00805341	1.22035	2.33004	66615	28589.7	91287.2	85065.2	55345.4	51709.7	54865.6	50352	59627	84667.8	41833.6	32695.9	24729.5	21666.7	7916.54	32642.4	37170.6	30062
11.34_502.2945m/z	502.294	11.3414	neg	LysoPE(0:0/20:3(5Z,8Z,11Z))	HMDB0011485	Lipids and lipid-like molecules	Glycerophospholipids	Glycerophosphoethanolamines	*		48.9	50.8	M-H	C25H46NO7P	1.1478	1.4124	0.0457082	0.198195	-0.360339	0.778982	270317	347013	248797	384214	256657	245837	289314	262583	223998	251133	373353	247893	316050	376171	521106	372068	271950	297513
6.67_595.2495n	613.282	6.67048	pos	Taurocholic acid 3-sulfate	HMDB0002581	Lipids and lipid-like molecules	Steroids and steroid derivatives	Bile acids, alcohols and derivatives	*		36.7	0	M+H, M+NH4	C26H45NO10S2	1.61895	1.4096	0.0292426	0.154913	0.945396	1.92572	166051	86228.1	103549	126593	153249	155920	218993	169786	320174	80143.7	95945.5	101025	191015	117073	11465.3	38392.8	69310.6	65597.5
1.07_322.1066m/z	322.107	1.07345	pos	S-Methyl GSH	69008	Unclassified	Unclassified	Unclassified			46	39.5	M+H	C11H19N3O6S	-0.405448	1.38913	0.0175213	0.118777	-0.630061	0.646149	95823.5	148299	95932.8	88233	110477	110484	81310.9	83774.8	108379	87996.1	135532	156711	134420	134383	268496	84721.1	116004	156128
0.69_847.2914m/z	847.291	0.69225	pos	3-O-alpha-L-Arabinopyranosyl-L-arabinose	93484	Organic oxygen compounds	Organooxygen compounds	Carbohydrates and carbohydrate conjugates			36.5	0	M+H	C30H54O27	-1.35684	1.37006	0.0112988	0.0942382	-25.5844	1.98757e-08	0.000958683	48234	0.000958683	0.000958683	0.000958683	0.000958683	0.000958683	0.000958683	0.000958683	0.000958683	115764	115060	53456	0.000958683	0.000958683	27247.3	15496.3	58848.5
0.68_376.0512m/z	376.051	0.678417	pos	4-(N-Maleimido)phenyltrimethylammonium iodide	69631	Unclassified	Unclassified	Unclassified			36.8	0	M+NH4	C13H15IN2O2	-1.28402	1.36367	0.0252127	0.143697	0.765679	1.70017	115175	67743.1	83528.6	162855	64795	101614	130943	113118	113706	150839	36344.6	81430.1	13598.3	115858	73827.4	23958.5	132295	64632.5
12.29_524.2991m/z	524.299	12.2912	pos	1-Oleoylglycerophosphoserine	HMDB0061694	Lipids and lipid-like molecules	Glycerophospholipids	Glycerophosphoserines	***		38.1	0	M+H	C24H46NO9P	1.49404	1.35114	0.0066457	0.0710299	-0.617807	0.651661	120599	185064	106103	144777	75766.2	123839	99129.7	157822	96412.2	160942	168862	157219	134073	208368	133809	196361	279169	202651
0.60_132.0902n	133.097	0.595283	pos	L-Ornithine	45121	Organic acids and derivatives	Carboxylic acids and derivatives	Amino acids, peptides, and analogues	**	C00077	56.5	90.7	M+H-H2O, M+H	C5H12N2O2	2.54973	1.34059	0.00553595	0.0648059	-0.34063	0.789696	180279	228289	192425	196046	200950	184428	200638	152049	140126	175571	220802	223936	270204	253902	269603	218179	196668	173020
11.59_650.4026m/z	650.403	11.5851	pos	PS(12:0/14:1(9Z))	LMGP03010046	Lipids and lipid-like molecules	Glycerophospholipids	Glycerophosphoserines			37.3	0	M+H	C32H60NO10P	-0.257273	1.33813	0.0282797	0.151913	-1.02483	0.491467	55497.1	112921	85307.1	97492	0.000958683	63593.3	60543.3	31744.2	43873.5	61423.4	208230	150437	92292.2	110765	94847.4	0.000958683	116421	130377
0.68_273.0749m/z	273.075	0.678417	pos	Epicatechin	HMDB0001871	Phenylpropanoids and polyketides	Flavonoids	Flavans	***	C09727	36.6	0	M+H-H2O	C15H14O6	-2.76977	1.32872	0.0293071	0.154938	1.03296	2.04621	92453.1	45182.6	84855.7	153418	61680.8	58384.1	162290	42455.3	33925.3	142615	44619.9	27971.7	52902.8	63551.9	74261.2	31340.4	29318.1	37494.5
0.74_337.0778m/z	337.078	0.738317	neg	6-[(3-carboxy-2-methylprop-2-en-1-yl)oxy]-3,4,5-trihydroxyoxane-2-carboxylic acid	HMDB0128928	Organic acids and derivatives	Carboxylic acids and derivatives	Amino acids, peptides, and analogues			39	0	M+FA-H	C11H16O9	0.64444	1.32449	0.0078484	0.0781735	-0.610461	0.654988	84838.4	129527	58282.3	101494	127142	121381	39512.2	48257.7	104102	78536.3	145328	167884	143610	113862	100941	116164	140294	108131
11.72_506.3258m/z	506.326	11.7188	neg	Gymnodimine	HMDB0041430	Organoheterocyclic compounds	Pyridines and derivatives	Hydropyridines	*		36.9	2.29	M-H	C32H45NO4	-3.59794	1.31681	0.0014755	0.0316319	-0.418492	0.748206	123532	165104	99281.7	132722	116228	130224	114848	166278	109620	119053	190296	120211	173179	173596	148258	180907	164690	169692
0.66_216.0632m/z	216.063	0.664583	pos	sn-glycero-3-phosphoethanolamine	96256	Lipids and lipid-like molecules	Glycerophospholipids	Glycerophosphoethanolamines			38.6	0	M+H	C5H14NO6P	0.160534	1.31574	0.00964603	0.0878322	-1.74344	0.298657	21570.7	72225.7	30540.5	7758.33	31463.5	22115	13752.8	31764.3	26417.2	8753.71	21828	68589.4	110953	26547.6	165084	69505.3	64793.7	50504.2
0.70_307.0434m/z	307.043	0.696167	neg	Mannitol 1-phosphate	HMDB0001530	Organic oxygen compounds	Organooxygen compounds	Carbohydrates and carbohydrate conjugates	**	C00644	38.5	0	M+FA-H	C6H15O9P	-0.502181	1.30173	0.00912987	0.0857176	-0.854964	0.552879	53188.9	96203.6	68223.3	52107.8	64052.1	52956.7	35105.1	45240.2	62984.2	44842.1	167124	118320	111676	60105.2	44301.9	99638.8	70353.7	98108.1
0.90_428.0370m/z	428.037	0.900817	pos	ADP	HMDB0001341	Nucleosides, nucleotides, and analogues	Purine nucleotides	Purine ribonucleotides	***	C00008	37.9	0	M+H	C10H15N5O10P2	0.657376	1.29205	0.00659652	0.070903	0.722887	1.65048	106016	64233.6	63568.4	80631.6	93508	100524	109689	110781	133319	156111	28109.5	44549.8	51966.1	62863.1	59885.1	88700.5	85279.3	92515.3
0.68_168.9896m/z	168.99	0.682083	neg	Thiazole	HMDB0029713	Organoheterocyclic compounds	Azoles	Thiazoles		C02740	37.9	0	2M-H	C3H3NS	-1.85711	1.29049	0.00978832	0.0882573	-0.852381	0.55387	48948.6	88375.6	48676.3	14185.7	75056.7	88046.9	22742	45462.7	84404.8	13013.4	70524.9	103525	112226	71717.3	88110.7	97877.4	54059.7	108964
0.69_828.2739n	829.281	0.69225	pos	Verbascose	66867	Unclassified	Unclassified	Unclassified			36.5	0	M+H, M+NH4, M+H-H2O	C30H52O26	-0.930399	1.27864	0.0166898	0.115467	-25.5732	2.00304e-08	0.000958683	47861.3	0.000958683	0.000958683	0.000958683	0.000958683	0.000958683	0.000958683	0.000958683	0.000958683	73420	130563	26067.6	0.000958683	0.000958683	55143.3	0.000958683	97696.2
10.73_586.3159m/z	586.316	10.7322	neg	PC(20:5(5Z,8Z,11Z,14Z,17Z)/0:0)	LMGP01050050	Lipids and lipid-like molecules	Glycerophospholipids	Glycerophosphocholines			55.4	81.3	M+FA-H	C28H48NO7P	1.49523	1.27141	0.0160387	0.113255	-0.309355	0.807002	173898	215487	207751	134576	178564	168076	152172	238105	158920	153021	262634	177660	229003	214072	206069	234904	191841	207710
0.73_325.0431m/z	325.043	0.73385	pos	Pseudouridine 5'-phosphate	HMDB0001271	Organic oxygen compounds	Organooxygen compounds	Carbohydrates and carbohydrate conjugates	**	C01168	44.4	27.5	M+H	C9H13N2O9P	-0.242988	1.25547	0.0273395	0.149364	0.864573	1.8208	147520	81019.4	51103	66974.3	144294	216480	128723	206214	187177	179195	36094.7	113494	43075.5	93021.2	97671.6	60228.4	40552.1	164018
0.76_337.0943n	320.091	0.761633	pos	S-(Hydroxymethyl)glutathione	HMDB0004662	Organic acids and derivatives	Carboxylic acids and derivatives	Amino acids, peptides, and analogues	**	C14180	37.1	0	M+H-H2O, M+H	C11H19N3O7S	-0.126109	1.23063	0.0061874	0.0685311	-0.985626	0.505007	49937.6	98885	52617.8	35219.9	44252.3	51122.4	43459.6	63772.9	50381.7	58674.2	71598.8	65707.5	47984.5	127224	73410.1	166960	141949	96246.4
10.65_414.2044n	432.238	10.6542	pos	4-O-Methylmelleolide	92018	Lipids and lipid-like molecules	Prenol lipids	Sesquiterpenoids	*		41.5	13	M+NH4, M+Na, M+K, M+H	C24H30O6	0.325575	1.22704	0.0273281	0.149364	-0.182771	0.881009	319652	362825	339945	342765	330865	367465	322517	302148	262799	288711	404609	397177	324369	355521	335921	324973	412666	347360
0.72_403.1559m/z	403.156	0.719967	pos	3-Methyl-3-butenyl apiosyl-(1->6)-glucoside	HMDB0031954	Lipids and lipid-like molecules	Fatty Acyls	Fatty acyl glycosides	*		36.2	0	M+Na	C16H28O10	-4.21257	1.21572	0.000472708	0.0173885	-2.23745	0.212061	9074.64	42792.7	0.000958683	0.000958683	21188.2	24649	0.000958683	0.000958683	26760	0.000958683	33625.2	41393.7	64375.4	29854.3	27687.2	73538.1	34518.4	37349.1
11.57_454.3890m/z	454.389	11.5706	pos	5-b-Cholestane-3a-7-tetraol	6095	Lipids and lipid-like molecules	Steroids and steroid derivatives	Bile acids, alcohols and derivatives	**	C05446	38.2	0	M+NH4	C27H48O4	-0.130517	1.20774	0.00295612	0.0473172	-0.767529	0.587423	53863.3	91694.2	27973.4	54872.8	43677.3	75975	28545.3	60884.1	87217.2	51761.1	96592.7	101141	95793.5	67831	56611.3	99506	90410.5	125667
3.90_153.1275m/z	153.127	3.90452	pos	(+)-Camphor	41065	Lipids and lipid-like molecules	Prenol lipids	Monoterpenoids			50.5	54.9	M+H	C10H16O	0.52435	1.20572	0.0232722	0.137299	-0.136445	0.909758	459062	504598	419070	460116	462532	497764	501725	442603	419502	469187	483735	549447	454671	487746	463701	497891	552026	547567
12.25_481.2812m/z	481.281	12.2496	neg	Simvastatin acid	2447	Unclassified	Unclassified	Unclassified			37.6	0	M+FA-H	C25H40O6	1.19784	1.20529	0.00502675	0.0619652	2.59138	6.02674	46051.9	7641.26	4381.45	56129.7	67943.5	50030.1	20893.2	9596.5	72716.5	86724.3	0.000958683	2822.44	2623.78	5442.52	8233.25	5738.44	2545.23	33724.4
0.71_143.0583n	144.066	0.7061	pos	Vinylacetylglycine	5851	Organic acids and derivatives	Carboxylic acids and derivatives	Amino acids, peptides, and analogues			47.9	44.7	M+H, M+NH4	C6H9NO3	0.488557	1.19185	0.00440069	0.0581282	-0.545963	0.684934	84080.6	122757	65576.9	122910	86586.5	75053.3	101021	50055.9	89878.7	81562.5	136809	141520	141746	149777	122703	86312.6	102878	100311
1.03_213.1233m/z	213.123	1.03175	pos	2-Phenyl-1,3-propanediol monocarbamate	HMDB0060351	Benzenoids	Benzene and substituted derivatives	Unclassified	**	C16586	39.1	0	M+NH4	C10H13NO3	-0.494587	1.17705	0.0151282	0.109552	-0.512021	0.701239	105959	151102	135375	128444	111514	102182	100236	70901.5	98623.3	100395	158498	175172	216246	187730	111524	150770	105256	103622
6.71_469.1717m/z	469.172	6.70775	neg	Taraxinic acid glucosyl ester	HMDB0035249	Lipids and lipid-like molecules	Prenol lipids	Terpene lactones	*		41.7	11	M+FA-H	C21H28O9	0.456399	1.1701	0.021033	0.130246	0.979479	1.97175	78865.3	39997.5	59613.4	83041.9	57413.5	38934.9	63220.5	145261	125525	57912.2	34945.1	35919.2	34417.5	36755.5	4828.5	76915.6	48771	47427.8
8.03_243.1835n	244.191	8.02523	pos	N-Undecanoylglycine	HMDB0013286	Organic acids and derivatives	Carboxylic acids and derivatives	Amino acids, peptides, and analogues			46.1	34.9	M+H, M+Na, M+H-H2O	C13H25NO3	0.103297	1.1596	0.0154138	0.110751	-0.141426	0.906623	381825	421151	341396	371439	385408	418397	414678	369951	356137	397195	397365	436267	390513	406515	400465	410806	470247	457031
11.20_532.3400m/z	532.34	11.1983	pos	PC(16:0/3:1(2E))	39409	Lipids and lipid-like molecules	Glycerophospholipids	Glycerophosphocholines			37.5	0	M+H-H2O	C27H52NO8P	0.379768	1.15406	4.54266e-05	0.00511646	-1.22027	0.429203	18639.3	43427.7	11796.2	10803.9	20568.7	27133.1	11303.6	33174.7	15013	19321	59478.9	34381.6	47895.7	48997.4	46776.8	36163.5	33963.9	39764.1
4.81_282.1680n	300.202	4.80777	pos	Hexaethylene glycol	HMDB0061822	Organic oxygen compounds	Organooxygen compounds	Ethers			43.8	23.7	M+NH4, M+Na, M+H	C12H26O7	0.545507	1.1509	0.0158537	0.112879	-0.625271	0.648298	86688.1	133716	83894.8	91915.4	83657.9	98325.7	79279.2	76484	69872.2	110075	110430	112557	157654	108168	152522	233625	90354.9	104420
0.60_399.1445m/z	399.145	0.595283	pos	S-Adenosylmethionine	HMDB0001185	Nucleosides, nucleotides, and analogues	5'-deoxyribonucleosides	5'-deoxy-5'-thionucleosides	***	C00019	37.2	0	M+H	C15H22N6O5S	0.00539464	1.14041	0.00658851	0.0708994	-1.1864	0.439398	24944	56768.7	14812.7	5696.8	59927.9	38104	1307.41	54120.7	14289	11293.9	43125.6	71102.6	64934.8	41956.5	35601.6	84948.9	49773.1	62706.6
11.90_464.3138m/z	464.314	11.9031	pos	LysoPC(15:0)	HMDB0010381	Lipids and lipid-like molecules	Glycerophospholipids	Glycerophosphocholines	***	C04230	38.1	0	M+H-H2O	C23H48NO7P	0.484151	1.12591	0.00222457	0.039499	-0.464128	0.724909	79946.8	110285	46804.2	79535.1	64143.8	95955.7	94925.8	84177.1	78787.7	95244.9	111739	128605	105292	90435.2	122871	90082.3	106341	126918
1.35_218.1387m/z	218.139	1.3518	pos	Propionylcarnitine	HMDB0000824	Lipids and lipid-like molecules	Fatty Acyls	Fatty acid esters	***	C03017	47.7	43.9	M+H	C10H19NO4	0.267237	1.11311	0.00133616	0.0303861	1.125	2.18101	46894.7	21501.4	70111.2	60388.5	28318.2	26989.9	62346.2	27366.9	46290.7	53346	23976.1	16314	22208.6	22119.4	30521.1	20522.8	16987.6	19361.2
11.80_592.3629m/z	592.363	11.7975	neg	PC(O-18:2(9Z,12Z)/2:0)[U]	40020	Unclassified	Unclassified	Unclassified			38	0	M+FA-H	C28H54NO7P	1.59161	1.10811	0.00012807	0.00866641	-0.949859	0.517683	25740.4	49722.3	15220.8	21403	22977.1	29810	19409.8	43391.9	26047.5	27663.1	68011.1	42797.7	47191.7	51697.2	55314.8	43019.1	36107.9	53638.7
6.68_442.1543m/z	442.154	6.67568	neg	3-cis-Hydroxyglipizide	3122	Benzenoids	Benzene and substituted derivatives	Benzenesulfonamides			37.4	0	M-H2O-H	C21H27N5O5S	-2.39103	1.10253	0.044345	0.196045	1.12926	2.18746	79194.2	36203.7	40180.2	71541.7	49146.8	48159.3	66550.3	162838	158771	36367.1	25434.7	33099.8	49193.8	47870.6	1904.52	64791.2	32323.7	35010.9
0.76_920.2421m/z	920.242	0.761633	pos	trans-dec-2-enoyl-CoA	LMFA07050391	Lipids and lipid-like molecules	Fatty Acyls	Fatty acyl thioesters	**	C05275	37.1	0	M+H	C31H52N7O17P3S	-0.569996	1.09311	0.0409543	0.186639	-0.325515	0.798013	165309	207150	223841	180575	147764	103318	199020	160097	188590	119265	253018	204090	240375	201361	229022	178331	151569	199435
11.94_592.3627m/z	592.363	11.944	neg	POV-PC	45370	Unclassified	Unclassified	Unclassified			38.5	0	M-H	C29H56NO9P	1.18637	1.08087	0.000341348	0.0144572	-0.69331	0.618433	42430.5	68609.7	28926.9	47036.1	34436.2	42766.2	37978.4	68607.6	36132	43560.7	84854.6	55076.2	55641.1	65542.4	73250.3	77393.3	67979	69141
4.76_786.1946m/z	786.195	4.76	neg	3'-Deoxystreptomycin 3'α,6-bisphosphate	2518	Unclassified	Unclassified	Unclassified			38.1	0	M+FA-H	C21H41N7O18P2	-2.56186	1.07889	6.70053e-05	0.00651221	-1.52057	0.348548	13351.9	38307.2	13854.7	22430.7	13488.1	21395.5	10494	3537.85	16666	4948.53	36306.6	35223.8	43112.3	38898.8	60052.2	37101	22628.2	33134.8
4.71_439.1017m/z	439.102	4.70908	pos	Riboflavin cyclic-4',5'-phosphate	HMDB0059614	Organoheterocyclic compounds	Pteridines and derivatives	Alloxazines and isoalloxazines		C16071	52.9	69.7	M+H	C17H19N4O8P	0.775539	1.07713	0.0141721	0.106303	0.325813	1.25337	150777	120297	108539	150428	137262	142378	169621	160887	151093	186009	94978.9	90996.9	104310	129335	127750	141496	134030	139482
0.75_277.1030m/z	277.103	0.7477	pos	Glutamylglutamic acid	HMDB0028818	Organic acids and derivatives	Carboxylic acids and derivatives	Amino acids, peptides, and analogues	***	C01425	48.6	49	M+H	C10H16N2O7	0.0336008	1.06617	0.0199538	0.126274	0.278656	1.21306	173112	142707	188184	209403	170837	147719	210119	133404	153609	171625	151578	123499	171524	132453	148724	138845	153301	121731
4.04_206.1005m/z	206.1	4.04148	pos	Tiletamine	43352	Unclassified	Unclassified	Unclassified			36.6	0	M+H-H2O	C12H17NOS	3.05904	1.05741	0.00173114	0.035046	-0.367069	0.775356	85642.7	110456	90230	89322	103860	92308.2	75912.2	83819.3	70328.5	79360.8	118790	105109	128050	110613	132264	100071	97714.4	91036
0.69_685.2381m/z	685.238	0.69225	pos	Galabiose	86577	Organic oxygen compounds	Organooxygen compounds	Carbohydrates and carbohydrate conjugates		C00760	36.2	0	M+H	C24H44O22	-2.3827	1.0571	0.00524945	0.0634998	-2.49955	0.176832	5679.16	32116.2	0.000958683	5639.29	30142.9	0.000958683	5388.71	0.000958683	4262.33	0.000958683	67304.3	42477.5	26623.5	12636.7	0.000958683	39825.6	36081.5	31980.4
11.28_466.2931m/z	466.293	11.2838	pos	PE(17:1(9Z)/0:0)	46714	Lipids and lipid-like molecules	Glycerophospholipids	Glycerophosphoethanolamines			57.6	93.5	M+H	C22H44NO7P	0.521018	1.05699	0.0110414	0.0933059	-0.304992	0.809447	130823	161620	122774	138656	128383	128253	134951	158914	112202	122452	185372	111957	165524	183116	173196	185550	141664	146586
0.76_189.0870m/z	189.087	0.761633	pos	3-methyl-2,5-dioxo-3-Pyrrolidineacetic acid	2599	Unclassified	Unclassified	Unclassified			38.6	0	M+NH4	C7H9NO4	0.221162	1.04787	0.00715539	0.0740647	-0.501614	0.706316	64886.1	91865.5	52774.1	57269.8	88882.6	79231.3	50274.4	73219.4	58653.7	58783.5	104371	106557	76222.9	81341.4	58625.3	122104	89276.8	96426.5
3.90_221.1537m/z	221.154	3.90452	pos	(9R,13R)-1a,1b-dihomo-jasmonic acid	LMFA02010010	Lipids and lipid-like molecules	Fatty Acyls	Octadecanoids			53.3	69.7	M+H-H2O	C14H22O3	0.223754	1.04383	0.0275087	0.149581	-0.137144	0.909317	347572	382234	315997	348260	358144	369292	379161	329249	328823	351651	367114	425441	335683	371330	349888	376040	421812	410566
6.64_593.3336m/z	593.334	6.63893	pos	Mesobilirubinogen	HMDB0001898	Organoheterocyclic compounds	Tetrapyrroles and derivatives	Bilirubins	**	C05790	44.4	31.1	M+H	C33H44N4O6	0.481292	1.03781	0.0487112	0.205551	0.914648	1.88511	89440	47445.5	83514.3	54580.7	61079.9	107437	88152.3	131390	172434	16932.2	17980.4	28662.9	56177.5	40342	24746.6	99532.6	46548.9	65573.6
0.77_429.1264m/z	429.126	0.7663	neg	Acetyl-maltose	65717	Unclassified	Unclassified	Unclassified			37.3	0	M+FA-H	C14H24O12	3.69204	1.03683	0.0156098	0.111424	-0.931571	0.524287	30489.9	58154.9	28220	19737	68994.4	52997.5	6819.92	7504.33	43920.1	15725.6	66068.2	49971	65930.1	79499	27025.3	60389.3	73112.8	43243.4
0.75_166.0724m/z	166.072	0.7477	pos	6-O-Methylguanine	64619	Unclassified	Unclassified	Unclassified			38.8	0	M+H	C6H7N5O	0.247081	1.03619	6.80949e-07	0.00039295	0.909147	1.87794	44629.5	23765.2	52081.4	39448.3	40373.6	40938.4	55183.6	39559.5	45089.3	44361.8	21823.4	25014.8	24174.7	24747.3	19540.1	20099.4	30759.8	23962.1
2.56_380.0784n	425.077	2.564	neg	4-Methoxybenzyl O-(2-sulfoglucoside)	90180	Organic oxygen compounds	Organooxygen compounds	Carbohydrates and carbohydrate conjugates			36.8	0	M-H, M+FA-H	C14H20O10S	1.80079	1.03114	0.00374845	0.053733	0.620264	1.53716	61117.5	39760.1	65021.1	90495.7	56526.1	42924.6	58436.6	50708.1	48654.8	76173.3	42417.8	33997	33580.6	40609.2	30382	54531.1	42486.5	40076.9
0.75_134.0272m/z	134.027	0.7477	pos	(S)C(S)S-S-Methylcysteine sulfoxide	HMDB0029432	Organic acids and derivatives	Carboxylic acids and derivatives	Amino acids, peptides, and analogues			44.9	32.5	M+H-H2O	C4H9NO3S	0.87125	1.03023	0.0441811	0.195741	-0.645503	0.63927	78444.2	122709	72533.4	68859.1	67687.7	85179.1	67813.3	119437	63628.5	82414.8	90112.8	62774.8	79080.1	160424	116896	145754	227682	98948.9
0.69_388.1813m/z	388.181	0.69225	pos	Cellulose, microcrystalline	88252	Organic oxygen compounds	Organooxygen compounds	Carbohydrates and carbohydrate conjugates			36.7	0	M+NH4	C14H26O11	-0.109305	1.01828	0.000666137	0.0209046	-2.18461	0.219971	6918.1	31450	0.000958683	0.000958683	20249.5	15352.7	0.000958683	0.000958683	19742.5	0.000958683	20456	36672.5	27837.4	21772.6	20044.5	58560.5	31915.1	34341.2
1.03_344.1467m/z	344.147	1.03175	pos	Dinobuton	72497	Unclassified	Unclassified	Unclassified			36.3	0	M+NH4	C14H18N2O7	4.4923	1.01496	9.40422e-05	0.007684	0.943603	1.92333	42648.3	22174.2	58503.3	48851.9	39054.4	37677.3	35381.1	29552.2	45995	46170.9	29188	16247	18408.4	30958.5	14990.1	23849.3	21656.8	22095.7
10.33_515.2343m/z	515.234	10.3329	pos	2-O-(beta-D-galactopyranosyl-(1->6)-beta-D-galactopyranosyl) 2S,3R-dihydroxynonanoic acid	LMFA13010051	Lipids and lipid-like molecules	Fatty Acyls	Fatty acyl glycosides			44.4	32.5	M+H	C21H38O14	1.73193	1.0051	0.000616857	0.0203199	24.5541	2.46339e+07	23616.1	0.000958683	17219.4	18569.9	13995.1	7182.73	18685.6	56810.5	31621.5	24844.1	0.000958683	0.000958683	0.000958683	0.000958683	0.000958683	0.000958683	0.000958683	0.000958683
0.72_221.0900n	204.087	0.719967	pos	N-Acetylmannosamine	HMDB0001129	Organic oxygen compounds	Organooxygen compounds	Carbohydrates and carbohydrate conjugates	**	C00645	51.5	63.8	M+H-H2O, M+H	C8H15NO6	0.184373	1.00113	0.0187642	0.1231	-0.356415	0.781103	96518.3	123567	93632.5	88214.3	93803.2	94883.4	120346	128698	73513	79055.5	156267	128036	121319	109852	86075	141057	134862	111065
