# Supplementary material for: Fu brick tea alleviates high fat induced non-alcoholic fatty liver disease by remodeling the gut microbiota and liver metabolism
Source: Front Nutr. 2022 Dec 22;9:1062323. doi: 10.3389/fnut.2022.1062323 (PMC9815510; doi:10.3389/fnut.2022.1062323)
Supplement: Supplementary Table 2 — Differential metabolites of FBT reversed dysregulated metabolites. [file Table_2.XLSX]

## Sheet: Sheet1
Metabolites	m/z	Retention time (min)	Ion mode	Compound ID	Formula	Model vs. Control		FBT vs. Model
						VIP	P-value	VIP	P-value
LysoPA(0:0/18:1(9Z))	481.258	12.1469	neg	HMDB0007851	C21H41O7P	2.28991	3.77009e-09	1.69914	0.0110669
LysoPC(16:1(9Z)/0:0)	494.324	10.9444	pos	HMDB0010383	C24H48NO7P	5.65269	0.00843938	7.19141	0.0117634
1-O-(2-methoxy-4Z-hexadecenyl)-sn-glycero-3-phosphocholine	554.347	11.9276	neg	LMGP01060043	C25H52NO7P	3.69392	6.63747e-05	2.6809	0.022252
LysoPC(18:1(11Z))	522.356	11.7152	pos	HMDB0010385	C26H52NO7P	26.2503	2.11155e-05	29.7783	0.000643841
LysoPC(20:1(11Z))	550.387	12.6153	pos	HMDB0010391	C28H56NO7P	3.61762	0.00882491	6.44908	0.000555829
LysoPC(20:3(5Z,8Z,11Z))	546.356	11.3834	pos	HMDB0010393	C28H52NO7P	6.53927	0.00890154	9.03419	0.00340135
5′-Deoxy-5′-<WBR>(methylthio)adenosine	298.097	4.33553	pos	3425	C11H15N5O3S	1.2476	0.00458129	1.61189	0.0257453
Octaethylene glycol	388.254	5.18968	pos	HMDB0094680	C16H34O9	1.29143	0.00270384	1.53963	0.00763151
PC(16:1(9Z)/0:0)[U]	494.324	12.0528	pos	40289	C24H48NO7P	1.39678	5.18793e-08	1.51043	1.72854e-05
PC(16:0/3:1(2E))	532.34	11.1983	pos	39409	C27H52NO8P	1.08957	2.60173e-09	1.15406	4.54266e-05
PE(0:0/20:1(11Z))	508.34	11.1841	pos	LMGP02050046	C25H50NO7P	2.4	3.23203e-07	2.41072	0.000116085
1-Oleoylglycerophosphoserine	524.299	12.2912	pos	HMDB0061694	C24H46NO9P	1.45025	0.000327309	1.35114	0.0066457
PE(20:1(11Z)/0:0)	506.325	12.5183	neg	LMGP02050020	C25H50NO7P	1.28525	1.32394e-05	1.58376	0.00025082
LysoPC(15:0)	464.314	11.9031	pos	HMDB0010381	C23H48NO7P	1.51189	7.7104e-09	1.12591	0.00222457
5-b-Cholestane-3a-7-tetraol	454.389	11.5706	pos	6095	C27H48O4	1.28387	2.25802e-06	1.20774	0.00295612
LysoPE(0:0/20:3(11Z,14Z,17Z))	504.308	11.3408	pos	HMDB0011484	C25H46NO7P	2.8374	0.000263353	2.80855	0.0100033
PC(19:1(9Z)/0:0)	536.371	12.1282	pos	LMGP01050130	C27H54NO7P	2.3611	1.01523e-09	2.65167	1.62295e-05
PE(17:1(9Z)/0:0)	466.293	11.2838	pos	46714	C22H44NO7P	1.56749	2.23838e-07	1.05699	0.0110414
LysoPE(18:1(11Z)/0:0)	480.309	11.6578	pos	HMDB0011505	C23H46NO7P	15.4478	2.43644e-08	14.6913	0.000139275
1-(2-methoxy-6Z-heptadecenyl)-sn-glycero-3-phosphoethanolamine	480.31	12.3176	neg	LMGP02060019	C23H48NO7P	4.61797	0.00520984	5.74569	0.0200771
(R)-(+)-2-Pyrrolidone-5-carboxylic acid	147.076	0.678417	pos	63632	C5H7NO3	5.82076	0.00190434	8.15461	0.0033282
Thioperamide	583.337	11.7188	neg	45306	C15H24N4S	2.37192	6.53346e-06	1.94119	0.00514615
PI(20:3(8Z,11Z,14Z)/0:0)	621.305	12.7419	neg	LMGP06050021	C29H51O12P	3.911	2.29524e-05	3.88399	0.00230487
LysoPC(17:0)	510.356	11.9321	pos	HMDB0012108	C25H52NO7P	7.54804	0.0107673	10.5375	0.0123495
Heptaethylene glycol	344.228	5.0249	pos	HMDB0061835	C14H30O8	1.35001	0.00142686	1.56119	0.00553252
Dodecaprenyl diphosphate	1017.69	11.542	pos	HMDB0012217	C60H100O7P2	5.8305	0.00111426	7.46622	0.00347262
Hexaethylene glycol	300.202	4.80777	pos	HMDB0061822	C12H26O7	1.16651	0.00140664	1.1509	0.0158537
LysoPC(20:3(8Z,11Z,14Z))	590.347	11.3872	neg	HMDB0010394	C28H52NO7P	2.56775	0.00528682	2.7956	0.0166954
PC(16:1(9E)/0:0)	538.316	10.817	neg	LMGP01050021	C24H48NO7P	2.24021	0.000293066	2.58139	0.000334849
GM4(d18:1/18:0)	1019.7	11.9321	pos	LMSP0601AA02	C53H98N2O16	2.15606	0.0206917	2.74829	0.0286161
LysoPC(18:1(9Z))	566.347	11.7188	neg	HMDB0002815	C26H52NO7P	10.4109	5.99712e-07	9.68532	0.00140765
PC(20:1(9Z)/0:0)	594.378	12.6028	neg	LMGP01050047	C28H56NO7P	1.1651	0.00430582	1.9687	0.00125845
LysoPE(0:0/20:3(5Z,8Z,11Z))	502.294	11.3414	neg	HMDB0011485	C25H46NO7P	1.78683	0.000510739	1.4124	0.0457082
MG(0:0/20:3(11Z,14Z,17Z)/0:0)	363.289	13.1255	pos	62329	C23H40O4	1.72461	1.10256e-05	1.82116	0.00154439
PE(18:1(9Z)/0:0)	478.294	11.6706	neg	40778	C23H46NO7P	9.66202	1.33113e-07	7.7485	0.00157069
Gymnodimine	506.326	11.7188	neg	HMDB0041430	C32H45NO4	1.41441	8.50522e-07	1.31681	0.0014755
LysoPE(20:1(11Z)/0:0)	508.34	12.5114	pos	HMDB0011512	C25H50NO7P	2.09859	0.000106821	3.00294	4.54402e-05
Inosine	267.074	1.10127	neg	84	C10H12N4O5	8.10952	1.55159e-06	8.45903	0.00117986
S-Adenosylhomocysteine	385.129	0.761633	pos	HMDB0000939	C14H20N6O5S	2.16971	0.000111909	1.91852	0.0193956
L-gamma-glutamyl-L-isoleucine	261.145	0.761633	pos	62019	C11H20N2O5	1.01988	0.0411985	3.34134	4.83149e-05
Thiamine	265.112	0.636767	pos	229	C12H16N4OS	3.72512	1.1268e-16	2.39006	1.03389e-09
LysoPE(20:4(8Z,11Z,14Z,17Z)/0:0)	502.293	11.1983	pos	HMDB0011518	C25H44NO7P	5.57192	0.00326665	5.44195	0.0413129
3-Deoxy-D-glycero-D-galacto-2-nonulosonic acid	267.073	0.7663	neg	HMDB0000425	C9H16O9	3.66893	4.7461e-05	3.34014	0.00701685
Conivaptan	537.169	1.08737	pos	85439	C32H26N4O2	8.38682	2.1004e-08	6.34624	0.0101803
Zidovudine	250.094	1.89545	pos	HMDB0014638	C10H13N5O4	2.65395	0.000435293	2.39505	0.0450134
Mesuaxanthone A	303.05	1.10127	neg	68116	C14H10O5	1.25416	5.97691e-05	1.44886	0.00542801
Niacinamide	123.055	1.03175	pos	HMDB0001406	C6H6N2O	6.16199	1.37998e-07	4.57966	0.00229912
Glutamylisoleucine	261.144	1.03175	pos	HMDB0028822	C11H20N2O5	1.07147	0.00659576	2.97797	1.59456e-05
Saphenamycin	803.236	1.10127	neg	69428	C23H18N2O5	2.57379	2.14292e-07	1.6825	0.0158566
4-thiodimethylarsenobutanoic acid	268.983	0.682083	neg	LMFA00000041	C6H13AsO2S	1.71075	0.0157698	1.45855	0.0375406
PKHdiA-PG	619.29	11.878	neg	LMGP20060012	C29H51O13P	4.91266	0.000828009	5.83516	0.00162305
PS(18:1(9Z)/0:0)	546.283	11.3123	pos	LMGP03050001	C24H46NO9P	5.52936	5.59543e-06	3.24337	0.0363917
Glutamylglutamic acid	277.103	0.7477	pos	HMDB0028818	C10H16N2O7	1.68381	4.94284e-08	1.06617	0.0199538
2-{[hydroxy(4-methoxy-1-benzofuran-5-yl)methylidene]amino}acetic acid	267.097	2.0125	pos	HMDB0129408	C12H11NO5	2.41076	8.16869e-08	1.75225	3.6879e-06
Valnemulin	565.367	13.0653	pos	69285	C31H52N2O5S	1.15207	2.86101e-05	1.41694	0.000106235
Ergothioneine	230.096	0.73385	pos	53	C9H15N3O2S	4.91078	1.26514e-08	1.63331	0.000288093
1-Arachidonoylglycerophosphoinositol	621.304	11.7867	pos	HMDB0061690	C29H49O12P	5.35176	4.53129e-06	3.71399	0.0266501
6-O-Methylguanine	166.072	0.7477	pos	64619	C6H7N5O	1.11558	3.08835e-07	1.03619	6.80949e-07
Iridodial glucoside tetraacetate	537.169	0.761633	pos	41171	C24H34O11	2.52195	7.78097e-05	2.51155	0.0106319
Adenosine	268.104	1.03175	pos	86	C10H13N5O4	1.0529	3.17942e-05	1.25752	0.00393652
Picolinamide	123.056	0.844933	pos	65685	C6H6N2O	4.26299	2.30526e-08	3.06636	0.00171611
PS(20:4(5Z,8Z,11Z,14Z)/0:0)	544.269	11.3414	neg	LMGP03050007	C26H44NO9P	3.96467	1.38942e-05	3.05325	0.00973446
25-Hydroxyvitamin D3-26,23-lactol	448.342	10.9139	pos	HMDB0060127	C27H42O4	1.16453	0.000117167	2.35683	0.00526557
Asparaginyl-Methionine	246.091	0.678417	pos	HMDB0028737	C9H17N3O4S	5.11358	5.67487e-10	1.87305	0.000324133
